# Supplementary material for: Clostridium thermocellum DSM 1313 transcriptional responses to redox perturbation
Source: Biotechnol Biofuels. 2015 Dec 12;8:211. doi: 10.1186/s13068-015-0394-9 (PMC4676874; doi:10.1186/s13068-015-0394-9)
Supplement: Supplementary file 2 — 10.1186/s13068-015-0394-9 Calculated differential expression and adjusted p values for genes showing significant (adjusted p value < 0.05) differential expression during at least one timepoint of either methyl viologen or hydrogen peroxide exposure. [file 13068_2015_394_MOESM2_ESM.xlsx]

## Sheet: Gene and Log2 Color Legend
Color Coding and Legend
Locus Tag (Gene) and Gene Product Labeling
	Glycolysis
	Pyruvate formation
	Pyruvate catabolism
	Acetate production
	Ethanol production
	Hydrogen production
	Formate Production
	Cellulosomal Carbohydrate Active Enzymes
Genes within each metabolic category above, with the exception of Formate Production genes, were taken and adapted from table 1 of Rydzak T, Grigoryan M, Cunningham Z, Krokhin O, Ezzati P, Cicek N et al. Insights into electron flux through manipulation of fermentation conditions and assessment of protein expression profiles in Clostridium thermocellum. Appl Microbiol Biotechnol. 2014;98(14):6497-…
Genes which constitute the cellulosome were taken and adapted from table 3 of Blumer-Schuette SE, Brown SD, Sander KB, Bayer EA, Kataeva I, Zurawski JV et al. Thermophilic lignocellulose deconstruction. FEMS Microbiol Rev. 2013;38:393–448. doi:10.1111/1574-6976.12044.
Log2 value highlighting
	Genes significantly decreased differential transcription (log2 <= -1.5, false discovery rate < 0.05)
	Genes significantly increased differential transcription (log2 >= 1.5, false discovery rate < 0.05)
Genes belonging to Labeled Metabolic Categories
C. thermocellum ATCC 27405 locus tag	C. thermocellum DSM 1313 locus Tags	C. thermocellum DSM 1313 annotation, taken from (Rydzak et. Al 2014) or (Blumer-Schuette et. Al 2013)
Glycolysis
Cthe_2938	Clo1313_0489	glucokinase, ROK family
Cthe_0217	Clo1313_2015	Glucose-6-phosphate isomerase
Cthe_1261	Clo1313_0997	6-phosphofructokinase
Cthe_0389	Clo1313_1832	PfkB domain protein
Cthe_0347	Clo1313_1876	phosphofructokinase
Cthe_0349	Clo1313_1875	fructose-1,6-bisphosphate aldolase, class II
Cthe_0139	Clo1313_2093	triosephosphate isomerase
Cthe_0137	Clo1313_2095	glyceraldehyde-3-phosphate dehydrogenase, type I
Cthe_0138	Clo1313_2094	Phosphoglycerate kinase
Cthe_0140	Clo1313_2092	phosphoglycerate mutase, 2,3-bisphosphoglycerate-independent
Cthe_0143	Clo1313_2090	enolase
Pyruvate formation
Cthe_1308	Clo1313_0949	pyruvate, phosphate dikinase
Cthe_0699	Clo1313_1526	carboxyl transferase
Cthe_0701	Clo1313_1523	Conserved carboxylase region
Cthe_2874	Clo1313_0415	Phosphoenolpyruvate carboxykinase (GTP)
Cthe_0344	Clo1313_1879	malic protein NAD-binding protein
Cthe_0345	Clo1313_1878	L-lactate dehydrogenase
Pyruvate catabolism
Cthe_1053	Clo1313_1160	L-lactate dehydrogenase
Cthe_0505	Clo1313_1717	formate acetyltransferase
Cthe_0506	Clo1313_1716	pyruvate formate-lyase activating enzyme
Cthe_2390	Clo1313_0020	pyruvate/ketoisovalerate oxidoreductase, gamma subunit
Cthe_2391	Clo1313_0021	pyruvate ferredoxin/flavodoxin oxidoreductase, delta subunit
Cthe_2392	Clo1313_0022	pyruvate flavodoxin/ferredoxin oxidoreductase domain protein
Cthe_2393	Clo1313_0023	thiamine pyrophosphate TPP-binding domain-containing protein
Cthe_2794	Clo1313_0382	pyruvate/ketoisovalerate oxidoreductase, gamma subunit
Cthe_2795	Clo1313_0383	pyruvate ferredoxin/flavodoxin oxidoreductase, delta subunit
Cthe_2796	Clo1313_0384	pyruvate flavodoxin/ferredoxin oxidoreductase domain protein
Cthe_2797	Clo1313_0385	thiamine pyrophosphate TPP-binding domain-containing protein
Cthe_0614	Clo1313_1615	indolepyruvate ferredoxin oxidoreductase, beta subunit
Cthe_0866	Clo1313_1354	pyruvate flavodoxin/ferredoxin oxidoreductase domain protein
Cthe_3120	Clo1313_0673	pyruvate ferredoxin/flavodoxin oxidoreductase
Acetate production
Cthe_1028	Clo1313_1186	acetate kinase
Cthe_1029	Clo1313_1185	phosphate acetyltransferase
Cthe_0551	Clo1313_1686	AMP-dependent synthetase and ligase
Ethanol production
Cthe_0423	Clo1313_1798	iron-containing alcohol dehydrogenase
Cthe_2238	Clo1313_2911	Aldehyde Dehydrogenase
Cthe_0101	Clo1313_2130	iron-containing alcohol dehydrogenase
Cthe_0388	Clo1313_1833	Alcohol dehydrogenase GroES domain protein
Cthe_0394	Clo1313_1827	iron-containing alcohol dehydrogenase
Hydrogen production
Cthe_0340	Clo1313_1883	ferredoxin
Cthe_0342	Clo1313_1881	hydrogenase, Fe-only
Cthe_0428	Clo1313_1793	NADH dehydrogenase (ubiquinone) 24 kDa subunit
Cthe_0429	Clo1313_1792	NADH dehydrogenase (quinone)
Cthe_0430	Clo1313_1791	hydrogenase, Fe-only
Cthe_3003	Clo1313_0554	hydrogenase, Fe-only
Cthe_3004	Unknown	#N/A
Cthe_3020	Clo1313_0571	NADH-ubiquinone oxidoreductase chain 49kDa
Cthe_3021	Clo1313_0572	ech hydrogenase, subunit EchD, putative
Cthe_3022	Clo1313_0573	NADH ubiquinone oxidoreductase 20 kDa subunit
Cthe_3023	Clo1313_0574	respiratory-chain NADH dehydrogenase subunit 1
Cthe_3024	Clo1313_0575	NADH/Ubiquinone/plastoquinone (complex I)
Cthe_0372	Clo1313_1849	glutamate synthase (NADPH), homotetrameric
Cthe_0373	Clo1313_1848	oxidoreductase FAD/NAD(P)-binding domain protein
Cthe_2430	Clo1313_0061	electron transport complex, RnfABCDGE type, C subunit
Cthe_2431	Clo1313_0062	electron transport complex, RnfABCDGE type, D subunit
Cthe_2432	Clo1313_0063	electron transport complex, RnfABCDGE type, G subunit
Cthe_2433	Clo1313_0064	electron transport complex, RnfABCDGE type, E subunit
Cthe_2434	Clo1313_0065	electron transport complex, RnfABCDGE type, A subunit
Cthe_2435	Clo1313_0066	electron transport complex, RnfABCDGE type, B subunit
Formate Production
	Clo1313_1717	formate acetyltransferase
	Clo1313_1716	pyruvate formate-lyase activating enzyme
	Clo1313_2344	(Formate-C-acetyltransferase)-activating enzyme
Cellulosomal Carbohydrate Active Enzymes
Cthe_0413	Clo1313_1808	glycoside hydrolase family 9
Cthe_0412	Clo1313_1809	glycoside hydrolase family 9
Cthe_0405	Clo1313_1816	glycoside hydrolase family 5
Cthe_0274	Clo1313_1955	glycoside hydrolase family 9
Cthe_0269	Clo1313_1960	glycoside hydrolase family 8
Cthe_0211	Clo1313_2022	glycoside hydrolase family 16
Cthe_0043	Clo1313_2189	glycoside hydrolase family 9
Cthe_0032	Clo1313_2202	Dockerin type 1
Cthe_0433	Clo1313_1788	glycoside hydrolase family 9
Cthe_0536	Clo1313_1701	glycoside hydrolase family 5
Cthe_0543	Clo1313_1694	glycoside hydrolase family 9
Cthe_0578	Clo1313_1659	glycoside hydrolase family 9
Cthe_0624	Clo1313_1604	glycoside hydrolase family 9
Cthe_0625	Clo1313_1603	glycoside hydrolase family 9
Cthe_0660	Clo1313_1564	glycoside hydrolase family 81
Cthe_0745	Clo1313_1477	glycoside hydrolase family 9
Cthe_0797	Clo1313_1425	glycoside hydrolase family 5
Cthe_0825	Clo1313_1396	glycoside hydrolase family 9
Cthe_1472	Clo1313_2234	glycoside hydrolase family 5
Cthe_2089	Clo1313_2747	glycoside hydrolase family 48
Cthe_2147	Clo1313_2805	glycoside hydrolase family 5
Cthe_2360	Clo1313_3023	glycoside hydrolase family 9
Cthe_2760	Clo1313_0349	glycoside hydrolase family 9
Cthe_2761	Clo1313_0350	glycoside hydrolase family 9
Cthe_2812	Clo1313_0400	glycoside hydrolase family 9
Cthe_2872	Clo1313_0413	glycoside hydrolase family 5
Cthe_0912	Clo1313_1305	glycoside hydrolase family 10
Cthe_1398	Clo1313_0851	Dockerin type 1
Cthe_1838	Clo1313_2530	glycoside hydrolase family 10
Cthe_1963	Clo1313_2635	glycoside hydrolase family 10
Cthe_2137	Clo1313_2793	Carbohydrate binding family 6
Cthe_2193	Clo1313_2856	Carbohydrate binding family 6
Cthe_2590	Clo1313_0177	glycoside hydrolase family 10
Cthe_2972	Clo1313_0521	glycoside hydrolase family 11
Cthe_0032	Clo1313_2202	Dockerin type 1
Cthe_0821	Clo1313_1398	coagulation factor 5/8 type domain protein
Cthe_2811	Clo1313_0399	Dockerin type 1
Cthe_0015	Clo1313_2216	alpha-L-arabinofuranosidase B
Cthe_0032	Clo1313_2202	Dockerin type 1
Cthe_0246	Clo1313_1983	Carbohydrate binding family 6
Cthe_0270	Clo1313_1959	glycoside hydrolase family 18
Cthe_0661	Clo1313_1563	Ricin B lectin
Cthe_0798	Clo1313_1424	lipolytic protein G-D-S-L family
Cthe_1400	Clo1313_0849	glycosyl hydrolase 53 domain protein
Cthe_2138	Clo1313_2794	glycoside hydrolase family 43
Cthe_2139	Clo1313_2795	alpha-L-arabinofuranosidase B
Cthe_2194	Clo1313_2858	Carbohydrate binding family 6
Cthe_2196	Clo1313_2860	glycoside hydrolase family 43
Cthe_2179	Clo1313_2843	Pectate lyase/Amb allergen
Cthe_2949	Clo1313_0500	Pectinesterase
Cthe_2950	Clo1313_0501	Pectate lyase/Amb allergen
Cthe_2038	Clo1313_2693	Dockerin type 1
Cthe_0109	Clo1313_2122	Dockerin type 1
Cthe_0435	Clo1313_1786	Dockerin type 1
Cthe_0438	Clo1313_1783	Dockerin type 1
Cthe_0640	Clo1313_1587	Dockerin type 1
Cthe_0729	Clo1313_1494	Dockerin type 1
Cthe_0918	N/A	N/A
Cthe_1271	Clo1313_0987	Carbohydrate binding family 6
Cthe_1806	Clo1313_2479	Ig domain protein group 2 domain protein
Cthe_1890	Clo1313_2564	Dockerin type 1
Cthe_2195	Clo1313_2859	Carbohydrate binding family 6
Cthe_2197	Clo1313_2861	glycoside hydrolase family 2 sugar binding protein
Cthe_2271	Clo1313_2944	Dockerin type 1
Cthe_2549	Clo1313_0135	Dockerin type 1
Cthe_2879	Clo1313_0420	Dockerin type 1
Cthe_3012	Clo1313_0563	Carbohydrate binding family 6
Cthe_3132	Clo1313_0685	Dockerin type 1
Cthe_3141	Clo1313_0693	Carbohydrate binding family 6

## Sheet: MV log2 diff expression
Clostridium thermocellum DSM 1313 Differential Expression During Methyl Viologen Addition
Genes showing significant differential expression (false discovery rate of 0.05 during at least one time point)
Gene	Gene Product	Log2 Diff of RegimeTime = (MV3min)-(MVRef)	Log2 Diff of RegimeTime = (MV15min)-(MVRef)	Log2 Diff of RegimeTime = (MV35min)-(MVRef)	Log2 Diff of RegimeTime = (MV7hr)-(MVRef)	Log2 Diff of RegimeTime = (MV14hr)-(MVRef)	Log2 Diff of RegimeTime = (MV50hr)-(MVRef)	Log2 Diff of RegimeTime = (MV60hr)-(MVRef)		Adjusted p-Value for Log2 Diff of RegimeTime = (MV3min)-(MVRef)	Adjusted p-Value for Log2 Diff of RegimeTime = (MV15min)-(MVRef)	Adjusted p-Value for Log2 Diff of RegimeTime = (MV35min)-(MVRef)	Adjusted p-Value for Log2 Diff of RegimeTime = (MV7hr)-(MVRef)	Adjusted p-Value for Log2 Diff of RegimeTime = (MV14hr)-(MVRef)	Adjusted p-Value for Log2 Diff of RegimeTime = (MV50hr)-(MVRef)	Adjusted p-Value for Log2 Diff of RegimeTime = (MV60hr)-(MVRef)		Sig Index for Log2 Diff of RegimeTime = (MV3min)-(MVRef)	Sig Index for Log2 Diff of RegimeTime = (MV15min)-(MVRef)	Sig Index for Log2 Diff of RegimeTime = (MV35min)-(MVRef)	Sig Index for Log2 Diff of RegimeTime = (MV7hr)-(MVRef)	Sig Index for Log2 Diff of RegimeTime = (MV14hr)-(MVRef)	Sig Index for Log2 Diff of RegimeTime = (MV50hr)-(MVRef)	Sig Index for Log2 Diff of RegimeTime = (MV60hr)-(MVRef)
Clo1313_0567	(NiFe) hydrogenase maturation protein HypF	-0.74345	-0.89464	0.018823	-0.45561	-0.26125	-1.04321	-1.04858		0.00017913	0.0018416	0.984788	0.0393483	0.384519	0.00019665	0.00018024		1	1	0	1	0	1	1
Clo1313_1511	1-acyl-sn-glycerol-3-phosphate acyltransferase	0.896957	1.12197	0.852969	1.0928	0.568015	1.17531	0.8342		3.06127e-07	6.17949e-06	1.24021e-06	2.7594e-10	0.00222535	1.97229e-06	0.00124079		1	1	1	1	1	1	1
Clo1313_1719	2'-5' RNA ligase	0.228224	-0.39998	-0.11429	-0.44291	-0.20559	-0.88453	-1.02268		0.0715563	0.0162663	0.591458	4.5983e-05	0.120449	2.79618e-09	4.7533e-12		0	1	0	1	0	1	1
Clo1313_0170	2-amino-4-hydroxy-6-hydroxymethyldihydropteridine pyrophosphokinase	0.238939	0.432098	0.142044	0.14658	-0.04122	0.041415	0.565649		0.0520075	0.00751797	0.391334	0.363385	0.938471	0.956937	0.00023604		0	1	0	0	0	0	1
Clo1313_0102	2-isopropylmalate synthase/homocitrate synthase family protein	0.015891	0.247358	0.013074	0.083337	0.169812	0.235865	0.462653		0.977903	0.253099	0.982099	0.822817	0.280537	0.291242	0.00600508		0	0	0	0	0	0	1
Clo1313_0454	30S ribosomal protein S17	-1.10235	0.342583	0.035939	-0.04556	0.058731	-0.05256	0.52951		6.7179e-30	0.0286041	0.94253	0.927244	0.894377	0.940157	0.00020695		1	1	0	0	0	0	1
Clo1313_2751	3D domain-containing protein	-0.21634	1.49439	0.168069	0.269843	0.464533	1.73183	1.64489		0.462416	7.1403e-10	0.675349	0.270973	0.015913	6.9029e-13	9.7421e-12		0	1	0	0	1	1	1
Clo1313_2883	3-isopropylmalate dehydratase, small subunit	0.085424	0.227463	0.129708	0.132011	0.108647	0.038908	0.346964		0.782737	0.272658	0.464477	0.448342	0.618348	0.958796	0.0398878		0	0	0	0	0	0	1
Clo1313_1316	3-methyl-2-oxobutanoate hydroxymethyltransferase	0.990804	1.29105	0.146634	0.581832	0.488289	-0.15238	-0.00694		8.0463e-10	1.39909e-08	0.724506	0.00061699	0.00542325	0.86812	0.995247		1	1	0	1	1	0	0
Clo1313_1283	3-oxoacyl-(acyl-carrier-protein) reductase	-0.27958	-0.35917	-0.41895	-0.60134	-0.36955	-0.13056	0.026287		0.00089426	0.00278588	1.79683e-07	2.7015e-14	5.25097e-06	0.5273	0.963886		1	1	1	1	1	0	0
Clo1313_2761	4Fe-4S ferredoxin iron-sulfur binding domain protein	-0.78235	-1.54451	-0.28286	-0.82381	-0.61561	-1.43076	-1.59101		7.6296e-12	9.581e-22	0.0319272	5.2464e-13	1.03582e-07	6.3495e-19	6.0391e-23		1	1	1	1	1	1	1
Clo1313_0528	4Fe-4S ferredoxin iron-sulfur binding domain-containing protein	0.011694	-0.36593	0.550375	0.049331	-0.09734	-0.69785	-0.63089		0.984334	0.056295	2.39472e-06	0.933062	0.766878	2.82249e-05	0.00018542		0	0	1	0	0	1	1
Clo1313_0570	4Fe-4S ferredoxin iron-sulfur binding domain-containing protein	-0.44052	-1.17149	0.210403	-0.18643	-0.17035	-0.77363	-1.28388		0.0160894	5.4171e-07	0.440621	0.548824	0.624527	0.00169616	3.24615e-08		1	1	0	0	0	1	1
Clo1313_1289	4-hydroxythreonine-4-phosphate dehydrogenase	0.18654	-0.52725	0.623295	0.521082	0.696364	-0.22398	-0.46783		0.607584	0.0767199	0.00076638	0.00658627	0.00013219	0.725304	0.136194		0	0	1	1	1	0	0
Clo1313_1573	4-oxalocrotonate tautomerase	0.881286	0.023721	-0.78564	-0.7799	-0.76252	-0.4669	-0.46072		8.131e-16	0.976868	7.7265e-13	1.1433e-12	3.6772e-12	0.00595923	0.00681648		1	0	1	1	1	1	1
Clo1313_0445	50S ribosomal protein L3	-0.19415	0.538362	0.068782	0.188821	0.154379	0.30918	0.624768		0.175401	0.00095556	0.885624	0.19449	0.355402	0.105168	8.86113e-05		0	1	0	0	0	0	1
Clo1313_0997	6-phosphofructokinase	0.094814	0.398286	0.055556	0.157225	0.138383	0.207853	0.461145		0.664577	0.00703515	0.901693	0.234039	0.338094	0.284945	0.00130859		0	1	0	0	0	0	1
Clo1313_0795	ABC transporter related protein	-0.2002	-0.16554	0.449624	0.283524	0.191218	0.113703	-0.74617		0.346175	0.774158	0.00277325	0.100395	0.386364	0.903042	0.00030186		0	0	1	0	0	0	1
Clo1313_1698	ABC transporter related protein	-0.21109	-0.34295	0.196197	0.126036	0.186108	-0.44489	-0.7529		0.165599	0.0879452	0.216618	0.595121	0.257219	0.0157187	7.64501e-06		0	0	0	0	0	1	1
Clo1313_1825	ABC transporter related protein	0.205551	0.845186	0.215589	0.059067	-0.30839	0.877939	0.363635		0.456344	2.61959e-07	0.413515	0.943534	0.135939	8.19633e-08	0.0593933		0	1	0	0	0	1	0
Clo1313_0160	ABC transporter related protein	-0.21885	-0.12926	0.914118	0.28348	0.30768	-0.67951	-0.8411		0.327436	0.89187	9.8038e-10	0.13654	0.09352	0.00270964	0.00012162		0	0	1	0	0	1	1
Clo1313_0721	ABC transporter related protein	-0.10501	-0.36882	0.168957	-0.0282	-0.02848	-0.65012	-0.73795		0.565462	0.0122642	0.168981	0.953795	0.953508	1.36471e-06	3.11979e-08		0	1	0	0	0	1	1
Clo1313_2353	ABC transporter related protein	0.086261	-1.32297	-0.13357	-0.11749	0.052746	-1.5276	-1.81744		0.855606	2.062e-14	0.592569	0.693042	0.933141	1.0264e-18	1.2245e-25		0	1	0	0	0	1	1
Clo1313_1070	ABC transporter related protein	-0.55787	-0.43784	-0.36839	0.148008	0.043062	-0.05145	-0.3119		4.4916e-11	0.0005109	2.43932e-05	0.190697	0.919745	0.933074	0.0212868		1	1	1	0	0	0	1
Clo1313_2776	ABC transporter related protein	-0.82286	-0.93425	0.057875	-0.18407	-0.07652	-0.53108	-0.75016		2.5464e-16	5.7909e-11	0.904684	0.161946	0.824935	0.00039994	2.04928e-07		1	1	0	0	0	1	1
Clo1313_2300	ABC transporter related protein	-0.60001	-0.75368	-0.31173	-0.18525	-0.05375	-0.68689	-0.61767		2.5356e-10	2.20442e-08	0.00218536	0.120681	0.906281	4.05965e-07	6.40977e-06		1	1	1	0	0	1	1
Clo1313_2329	ABC transporter related protein	-1.19411	1.01928	0.141563	0.445937	0.528379	0.543967	0.462758		1.5729e-14	5.56025e-06	0.727931	0.00986704	0.00153245	0.0310696	0.0834853		1	1	0	1	1	1	0
Clo1313_2345	ABC transporter related protein	-1.17177	-0.91154	-0.44887	-0.37741	-0.29535	-1.29441	-1.82648		9.5122e-12	0.00035709	0.0215087	0.0680424	0.203971	1.39873e-07	4.5696e-14		1	1	1	0	0	1	1
Clo1313_0393	ABC transporter related protein	-1.76962	-0.91096	-0.2819	-0.65732	-0.46639	-1.72664	-1.98629		3.1392e-29	7.17582e-05	0.172938	5.35063e-05	0.00685422	4.5477e-15	1.9518e-19		1	1	0	1	1	1	1
Clo1313_1703	ABC-type bacteriocin transporter	-0.26047	0.462915	-0.51511	-0.32579	-0.54017	0.684225	0.637822		0.183772	0.0622393	0.0010235	0.0652817	0.00051868	0.00218606	0.00486884		0	0	1	0	1	1	1
Clo1313_0299	ABC-type uncharacterized transport system	-0.05676	0.398206	0.154436	0.084042	0.014881	0.171598	0.40684		0.900641	0.00803324	0.26078	0.756869	0.976767	0.463731	0.00649711		0	1	0	0	0	0	1
Clo1313_2605	Abortive infection protein	0.313063	1.03426	0.481555	0.323385	0.165163	1.07935	1.08527		0.0277396	4.23263e-09	0.00020896	0.0217213	0.414175	8.0649e-10	6.458e-10		1	1	1	1	0	1	1
Clo1313_1186	acetate kinase	0.586279	0.471158	0.644754	0.696921	0.168056	0.567145	-0.05243		1.73891e-09	0.00124043	2.9523e-11	5.8552e-13	0.196836	6.44261e-05	0.940668		1	1	1	1	0	1	0
Clo1313_1391	acid phosphatase/vanadium-dependent haloperoxidase related protein	-0.00121	-0.17006	0.185892	0.35853	0.036759	0.032465	-0.52014		0.998883	0.816762	0.513227	0.051819	0.963993	0.977649	0.0430997		0	0	0	0	0	0	1
Clo1313_1284	acyl carrier protein	-0.28305	-0.28605	-0.28961	-0.56284	-0.35467	-0.38815	-0.00607		0.00524405	0.0672669	0.00410201	1.58546e-09	0.0002704	0.00657294	0.993284		1	0	1	1	1	1	0
Clo1313_0228	acylneuraminate cytidylyltransferase	-0.16169	0.021919	0.779955	0.324967	0.429739	-0.39587	-0.24922		0.341996	0.978737	3.0551e-12	0.00856645	0.00024948	0.0285757	0.266699		0	0	1	1	1	1	0
Clo1313_2903	acylneuraminate cytidylyltransferase	-0.59495	1.26497	-0.25313	-0.02494	-0.12262	1.49753	1.53521		0.00094993	1.70373e-07	0.312919	0.977693	0.844052	4.0441e-10	1.3894e-10		1	1	0	0	0	1	1
Clo1313_0466	adenylate kinase	-0.9778	0.276852	-0.04754	-0.03191	0.005943	0.0732	0.53457		6.839e-22	0.129378	0.927883	0.952236	0.991388	0.919622	0.00040985		1	0	0	0	0	0	1
Clo1313_0118	adenylylsulfate reductase, thioredoxin dependent	-0.8674	-0.44069	0.446263	0.081227	0.055361	-1.34914	-1.59188		2.0272e-10	0.052736	0.00230826	0.897531	0.936765	2.157e-12	9.803e-17		1	0	1	0	0	1	1
Clo1313_1964	Alanine--glyoxylate transaminase	0.314063	1.17991	0.125072	-0.23853	-0.30103	0.430491	0.356586		0.308981	0.00011467	0.897149	0.551784	0.344991	0.32947	0.496782		0	1	0	0	0	0	0
Clo1313_0858	alpha/beta hydrolase fold protein	0.62855	-0.0601	0.685287	-0.09551	-0.16102	-0.04619	0.117111		0.0001037	0.958105	1.905e-05	0.892545	0.633128	0.967631	0.914602		1	0	1	0	0	0	0
Clo1313_2795	alpha-L-arabinofuranosidase B	-0.75944	-0.89773	-0.05167	-0.06548	0.019713	-0.98979	-1.19567		1.453e-11	2.08008e-08	0.9296	0.901798	0.973247	5.2219e-10	4.3558e-14		1	1	0	0	0	1	1
Clo1313_0704	alpha-ribazole phosphatase	-0.65388	0.395289	0.68511	0.46841	0.351688	1.05842	0.328671		0.00014187	0.209474	6.06242e-05	0.0104016	0.0789167	8.78461e-06	0.358647		1	0	1	1	0	1	0
Clo1313_2691	amidohydrolase 2	0.715973	-0.51194	-0.19334	-0.19445	-0.47131	-0.4781	-0.60883		1.37739e-06	0.0296152	0.415803	0.410697	0.00267698	0.0469688	0.00678577		1	1	0	0	1	1	1
Clo1313_2580	amino acid adenylation domain protein	-0.25291	-1.62911	0.310678	0.027946	0.380124	-1.50203	-1.05579		0.707997	3.443e-05	0.54542	0.984259	0.365374	0.00015646	0.0129461		0	1	0	0	0	1	1
Clo1313_1613	amino acid-binding ACT domain protein	-0.18912	-0.13579	-0.18065	-0.21003	-0.14364	-0.27303	-0.09208		0.00950578	0.324103	0.0143029	0.00320186	0.0703337	0.00696902	0.659998		1	0	1	1	0	1	0
Clo1313_0871	amino acid-binding ACT domain protein	0.823339	1.35236	0.766141	1.04624	0.676122	1.29338	1.35711		2.0091e-08	4.1141e-11	2.04051e-07	5.8446e-13	5.73653e-06	2.9671e-10	3.4925e-11		1	1	1	1	1	1	1
Clo1313_0381	aminotransferase class I and II	-0.71531	-0.23067	0.341706	-0.04664	-0.05573	-0.67446	-1.05196		2.23236e-06	0.577099	0.0506571	0.951959	0.941791	0.0026777	6.7598e-07		1	0	0	0	0	1	1
Clo1313_2099	AMP-dependent synthetase and ligase	-0.79987	-1.59279	-0.10367	0.116291	0.319657	-1.47415	-1.25448		8.21202e-08	1.7616e-14	0.855127	0.808384	0.0727356	1.3896e-12	2.08345e-09		1	1	0	0	0	1	1
Clo1313_1580	anaerobic ribonucleoside-triphosphate reductase	-0.29202	0.4995	-0.34924	0.396608	0.36262	1.12268	1.12586		0.226675	0.103514	0.111588	0.0571205	0.0931027	9.46459e-06	8.87305e-06		0	0	0	0	0	1	1
Clo1313_2030	ANTAR domain protein	-0.82806	-1.05853	-0.59808	-0.30251	-0.22555	-0.71796	-0.47709		8.5707e-29	4.4661e-24	5.4518e-16	8.55745e-05	0.00532831	6.6639e-12	8.93873e-06		1	1	1	1	1	1	1
Clo1313_2821	anti-sigma-factor antagonist	0.272694	0.715052	-0.22162	-0.61453	-0.46286	0.671241	1.39319		0.191359	0.00261204	0.35663	0.00016283	0.00695464	0.00529118	2.8496e-10		0	1	0	1	1	1	1
Clo1313_0439	anti-sigma-factor antagonist	0.654246	0.596175	0.449064	0.390121	0.370448	0.217348	0.940265		1.9579e-11	2.75833e-05	7.06655e-06	0.0001232	0.00029555	0.268717	8.6055e-12		1	1	1	1	1	0	1
Clo1313_2150	arginine biosynthesis bifunctional protein ArgJ	0.623702	-0.34174	0.414979	0.458932	0.33591	-0.3588	-0.58		0.00289946	0.467569	0.0779386	0.0431295	0.197474	0.423836	0.08029		1	0	0	1	0	0	0
Clo1313_1406	arginine repressor, ArgR	0.481429	0.289574	0.386707	0.802461	0.274123	0.982644	0.414361		0.00446221	0.418245	0.0307695	3.69903e-07	0.185406	1.22339e-05	0.138819		1	0	1	1	0	1	0
Clo1313_1318	aspartate 1-decarboxylase	0.743208	0.496877	-0.05874	0.393196	0.273699	-0.60941	-1.13611		7.9106e-13	0.0015357	0.906973	0.00031725	0.0200464	6.15927e-05	7.7307e-15		1	1	0	1	1	1	1
Clo1313_2307	aspartyl-tRNA synthetase	-0.49929	-0.54302	0.183456	0.297881	0.443863	-0.05254	-0.30291		0.0444776	0.165074	0.758113	0.365943	0.0872817	0.973247	0.649713		1	0	0	0	0	0	0
Clo1313_0422	ATP phosphoribosyltransferase	-1.29779	-0.38245	0.405315	0.961989	0.306	-0.07986	-1.36448		2.807e-12	0.331951	0.0705181	3.42273e-07	0.23547	0.95345	2.73598e-07		1	0	0	1	0	0	1
Clo1313_0189	ATP synthase F0, A subunit	0.458415	-0.5638	0.110375	-0.06776	-0.11744	-0.31776	-0.40284		0.0151169	0.0408861	0.876476	0.937346	0.857553	0.404983	0.209134		1	1	0	0	0	0	0
Clo1313_0190	ATP synthase F0, C subunit	0.320742	-0.70462	-0.08799	-0.04427	-0.08292	-0.58713	-1.07791		0.00478357	2.81226e-06	0.772911	0.933956	0.804318	0.00013098	2.1771e-13		1	1	0	0	0	1	1
Clo1313_0193	ATP synthase F1, alpha subunit	0.137144	-0.36261	0.026612	0.008599	-0.02477	-0.51705	-0.60431		0.390799	0.0245305	0.959663	0.987044	0.962427	0.00053361	3.55223e-05		0	1	0	0	0	1	1
Clo1313_0196	ATP synthase F1, epsilon subunit	-0.27157	-1.31046	-0.4399	-0.77329	-0.436	-1.47646	-1.47646		0.151041	2.272e-10	0.00599863	1.76387e-07	0.00656655	7.2428e-13	7.242e-13		0	1	1	1	1	1	1
Clo1313_1251	ATP:corrinoid adenosyltransferase BtuR/CobO/CobP	0.328308	-0.02852	0.054921	0.647162	0.437988	0.325325	0.256644		0.00553529	0.971525	0.920042	2.70478e-09	0.00010057	0.0789777	0.218201		1	0	0	1	1	0	0
Clo1313_1976	ATPase associated with various cellular activities AAA_3	-0.62739	0.219911	-0.00448	-0.02733	-0.05668	0.342535	0.180102		1.6923e-10	0.258295	0.993342	0.957355	0.903052	0.0304599	0.428846		1	0	0	0	0	1	0
Clo1313_0255	ATPase, P-type (transporting), HAD superfamily, subfamily IC	0.164137	-0.85587	-0.67245	-0.72938	-0.69413	-0.50009	-0.65411		0.305104	3.38622e-08	7.3483e-10	2.0477e-11	1.9333e-10	0.00251007	3.82149e-05		0	1	1	1	1	1	1
Clo1313_0329	ATP-dependent Clp protease, proteolytic subunit ClpP	0.080013	0.3663	0.147761	0.126418	0.180028	0.182647	0.418099		0.588136	0.00084695	0.104716	0.199664	0.0332866	0.183961	0.00010216		0	1	0	0	1	0	1
Clo1313_2695	ATP-dependent nuclease subunit B	-0.50246	-0.62783	0.015224	0.153282	0.042851	-0.82698	-1.05878		2.16263e-05	0.00021143	0.979645	0.410958	0.942249	4.94158e-07	6.5001e-11		1	1	0	0	0	1	1
Clo1313_2342	basic membrane lipoprotein	-1.10368	-1.25796	-0.50285	-0.54876	-0.36124	-1.18351	-1.46204		6.4126e-19	7.3745e-13	0.00010609	1.91773e-05	0.00869859	1.6379e-11	6.8298e-17		1	1	1	1	1	1	1
Clo1313_0213	beta-hydroxyacyl-(acyl-carrier-protein) dehydratase FabZ	0.209652	-0.71223	0.285909	-0.11664	-0.09999	-0.87479	-1.0189		0.124132	4.95293e-06	0.01887	0.596392	0.713488	1.19493e-08	2.2761e-11		0	1	1	0	0	1	1
Clo1313_2097	Beta-ketoacyl synthase	-1.17125	-0.79545	0.062598	0.255815	0.604942	-0.7731	-0.74227		9.145e-16	0.0002361	0.933371	0.190575	6.70757e-05	0.00037301	0.00068731		1	1	0	0	1	1	1
Clo1313_2100	Beta-ketoacyl-acyl-carrier-protein synthase I	-0.23883	-0.8105	0.109893	0.208229	0.284297	-0.75043	-0.80719		0.313679	0.00069314	0.86265	0.433761	0.179613	0.00193843	0.00073517		0	1	0	0	0	1	1
Clo1313_0343	beta-lactamase domain-containing protein	0.089184	-0.51949	0.465923	0.256765	0.362342	-0.10491	-0.18413		0.784882	0.00141016	2.99487e-05	0.0420919	0.00176085	0.861946	0.500561		0	1	1	1	1	0	0
Clo1313_2322	binding-protein-dependent transport systems inner membrane component	-0.14957	0.330403	-0.12328	-0.07975	-0.01369	0.060032	0.358697		0.387509	0.0757051	0.559571	0.840048	0.981053	0.939373	0.0468483		0	0	0	0	0	0	1
Clo1313_2352	binding-protein-dependent transport systems inner membrane component	-0.04231	-0.95564	-0.17066	-0.19603	-0.19678	-0.92429	-0.76619		0.969684	0.00323722	0.801126	0.719568	0.717095	0.00468732	0.0253152		0	1	0	0	0	1	1
Clo1313_0514	binding-protein-dependent transport systems inner membrane component	0.415964	0.675917	0.408254	0.478073	0.393776	0.583688	0.900342		7.51723e-08	4.4258e-10	1.34926e-07	4.6335e-10	3.94255e-07	9.2226e-08	6.0386e-17		1	1	1	1	1	1	1
Clo1313_1571	biotin and thiamin synthesis associated	-0.23286	-0.99323	-0.38173	-0.43124	-0.19775	-0.47167	-0.07972		0.202215	1.8818e-13	0.0111849	0.00322827	0.331951	0.00105865	0.899839		0	1	1	1	0	1	0
Clo1313_1524	biotin/lipoyl attachment domain-containing protein	-0.30868	-0.8781	-0.48712	-0.62912	-0.34239	-0.63373	-1.01335		4.98766e-05	1.6746e-17	3.4481e-11	8.5424e-18	5.36133e-06	1.06879e-09	1.0457e-22		1	1	1	1	1	1	1
Clo1313_2171	BioY protein	0.010746	-0.32934	-0.16523	-0.32038	-0.54499	0.060562	-0.36043		0.987244	0.167764	0.446859	0.0306645	4.3363e-05	0.949034	0.114416		0	0	0	1	1	0	0
Clo1313_1985	cadmium-translocating P-type ATPase	-0.55165	-0.845	-0.35323	-0.31156	-0.36946	-0.97605	-1.3472		0.181743	0.127352	0.55618	0.659388	0.516905	0.0613383	0.00465211		0	0	0	0	0	0	1
Clo1313_0242	capsular exopolysaccharide family	0.137074	-0.2318	0.543611	0.483805	0.574394	0.000962	0.120358		0.217216	0.100753	2.3122e-11	3.24121e-09	1.4878e-12	0.998853	0.616497		0	0	1	1	1	0	0
Clo1313_0890	capsular exopolysaccharide family	1.08335	1.20867	0.517786	0.950371	0.64901	1.51085	1.73872		2.34013e-09	3.19385e-06	0.00959333	2.04077e-07	0.00068456	3.24111e-09	7.261e-12		1	1	1	1	1	1	1
Clo1313_0563	Carbohydrate binding family 6	-0.1129	-0.48748	-0.43891	-0.36154	-0.10478	-0.45038	-0.3406		0.877316	0.107164	0.0260221	0.0867717	0.894498	0.151848	0.367082		0	0	1	0	0	0	0
Clo1313_1001	Carbohydrate-binding CenC domain protein	-0.38823	-0.00693	-0.63211	-0.2666	-0.21575	0.213895	0.48366		0.0485389	0.995399	0.0003183	0.260043	0.44144	0.725304	0.094424		1	0	1	0	0	0	0
Clo1313_2806	Carbohydrate-binding CenC domain protein	0.163489	-0.00802	-0.13057	0.330945	0.212572	0.429353	0.546372		0.367789	0.992909	0.567601	0.0105807	0.163041	0.0216508	0.00200108		0	0	0	1	0	1	1
Clo1313_2912	carbon storage regulator, CsrA	-0.12457	0.146078	0.522605	0.569662	0.690839	0.451372	0.29555		0.534442	0.683498	1.68286e-06	1.47501e-07	1.1696e-10	0.00629368	0.119565		0	0	1	1	1	1	0
Clo1313_0733	cation transporter	0.097966	-0.69045	0.184841	0.177641	-0.27761	-0.52241	-1.31958		0.897699	0.00660628	0.563789	0.597259	0.215739	0.0579368	1.57904e-08		0	1	0	0	0	0	1
Clo1313_1539	CBS domain containing protein	-0.04403	-1.1144	-0.24751	-0.03853	-0.24774	-0.80246	-1.20404		0.967132	0.00020864	0.496268	0.971189	0.495466	0.0121599	5.18623e-05		0	1	0	0	0	1	1
Clo1313_1276	CDP-diacylglycerol/glycerol-3-phosphate 3-phosphatidyltransferase	-0.20504	-1.17449	-0.34568	-0.65947	-0.85665	-0.86795	-1.547		0.157872	8.0217e-14	0.00441332	4.17009e-09	1.3365e-14	5.04465e-08	8.5508e-23		0	1	1	1	1	1	1
Clo1313_0147	CDP-glucose 4,6-dehydratase	-0.82366	1.12488	-0.26057	-0.25713	-0.00897	1.5266	1.68582		1.33146e-07	3.51866e-07	0.215795	0.225738	0.991409	2.1726e-12	7.7755e-15		1	1	0	0	0	1	1
Clo1313_2552	cell division ATP-binding protein FtsE	0.577933	0.605394	0.188418	0.409803	0.22531	0.868267	0.87454		1.6602e-09	1.10587e-05	0.116044	3.23575e-05	0.0438134	9.9802e-11	7.2234e-11		1	1	0	1	1	1	1
Clo1313_1238	cell division protein FtsL	0.057753	0.534666	-0.05133	-0.43622	-0.16288	0.349246	0.462783		0.90998	0.00058991	0.923965	5.60946e-05	0.278097	0.0424037	0.00376173		0	1	0	1	0	1	1
Clo1313_0206	cell shape determining protein, MreB/Mrl family	0.568377	-0.15387	0.122165	0.191291	-0.01427	-0.10637	-0.366		0.00126249	0.873948	0.835437	0.539069	0.986939	0.929777	0.269854		1	0	0	0	0	0	0
Clo1313_0628	cellulosome anchoring protein cohesin region	0.080467	-1.45621	-0.50579	-0.08521	-0.09011	-1.84792	-1.61639		0.946048	1.0375e-05	0.0655351	0.942546	0.938937	1.16146e-08	7.68129e-07		0	1	0	0	0	1	1
Clo1313_0613	Cephalosporin-C deacetylase	-0.80298	-0.3932	0.182309	0.015191	0.28828	-0.21641	-0.24982		0.00187448	0.531926	0.825895	0.990701	0.509136	0.882257	0.834419		1	0	0	0	0	0	0
Clo1313_0406	CheA signal transduction histidine kinase	-1.17679	0.690349	-0.84452	-0.08375	-0.02042	0.706464	0.982573		4.99672e-08	0.0526686	0.00015291	0.939207	0.985341	0.0456483	0.0024512		1	0	1	0	0	1	1
Clo1313_1411	CheA signal transduction histidine kinase	-0.99211	0.636855	-0.73763	-0.27595	-0.1702	0.936894	0.952283		9.63837e-05	0.153097	0.00587964	0.561188	0.858607	0.0151531	0.0131749		1	0	1	0	0	1	1
Clo1313_2105	CheC domain protein	-0.1471	-0.28964	0.669514	0.426791	0.382271	-0.25026	0.029576		0.686862	0.399847	2.03078e-05	0.0119721	0.0289899	0.530917	0.978952		0	0	1	1	1	0	0
Clo1313_2981	CheC domain protein	-0.80378	0.605742	-0.71104	-0.6379	-0.33581	0.849979	1.1938		6.35726e-06	0.0320647	8.19664e-05	0.00050285	0.127717	0.00112728	1.77459e-06		1	1	1	1	0	1	1
Clo1313_0405	CheW protein	-0.88903	0.686846	-0.97298	-0.20131	-0.13704	0.466432	0.919512		0.00739551	0.248258	0.00280061	0.871486	0.930465	0.58309	0.072692		1	0	1	0	0	0	0
Clo1313_1341	CheW protein	-0.03702	-0.22779	-0.13659	-0.21373	-0.21111	-0.25299	0.094182		0.935223	0.160376	0.286597	0.0377988	0.0410198	0.101104	0.826146		0	0	0	1	1	0	0
Clo1313_2196	CheW protein	-0.28903	-0.07238	-0.29598	-0.24891	-0.16295	-0.09928	0.198619		0.00316343	0.906301	0.00239166	0.0140256	0.171293	0.814062	0.278655		1	0	1	1	0	0	0
Clo1313_1729	CheW protein	-0.35607	-0.25878	-0.89457	-0.48319	-0.44389	-0.63133	-0.25635		0.00877415	0.313369	3.0563e-13	0.00016862	0.00064563	0.00056197	0.321315		1	0	1	1	1	1	0
Clo1313_1412	CheW protein	-1.73262	0.581738	-1.02983	-0.56469	-0.47788	1.11627	0.824959		5.2359e-32	0.0110286	1.678e-12	0.00022308	0.0023749	8.3078e-08	0.00012043		1	1	1	1	1	1	1
Clo1313_1491	chorismate synthase	-0.03676	-0.89526	0.036797	-0.05717	0.066022	-0.77071	-0.70114		0.968937	0.00098645	0.968937	0.952207	0.943882	0.00587459	0.0142616		0	1	0	0	0	1	1
Clo1313_1907	class II aldolase/adducin family protein	0.329414	0.553115	0.263482	0.23159	0.204731	0.610604	0.531801		0.00970221	0.00135262	0.0527231	0.105739	0.178422	0.00032411	0.00221789		1	1	0	0	0	1	1
Clo1313_0655	CoA-substrate-specific enzyme activase	0.174824	0.070037	0.520599	0.650449	0.570969	0.442659	0.113119		0.48794	0.946611	0.00054723	8.82e-06	0.00012158	0.0660659	0.907608		0	0	1	1	1	0	0
Clo1313_1870	CoA-substrate-specific enzyme activase	-0.31687	-0.52506	0.172024	0.005296	0.058159	-0.70548	-0.93824		0.072296	0.0254436	0.523497	0.994697	0.938012	0.00131121	8.83474e-06		0	1	0	0	0	1	1
Clo1313_1948	Coat F domain protein	-0.02114	-1.08653	-0.10687	-0.35786	-0.53329	-0.96136	-1.20088		0.970775	3.44e-12	0.685753	0.00269262	2.30103e-06	8.9375e-10	1.2891e-14		0	1	0	1	1	1	1
Clo1313_0703	cobalamin 5'-phosphate synthase	0.056333	0.518014	1.00979	0.92039	0.695612	1.08198	0.810611		0.95702	0.156489	7.08581e-07	7.43327e-06	0.00110864	0.00024091	0.00917342		0	0	1	1	1	1	1
Clo1313_0372	cobalamin B12-binding domain protein	-0.46264	-0.05219	0.74487	0.072594	0.03599	-0.96823	-1.50473		0.0117301	0.965652	1.0993e-05	0.931797	0.966872	5.76738e-05	9.7712e-11		1	0	1	0	0	1	1
Clo1313_0476	Cobalt ATP-binding cassette-like protein	-1.74686	0.778185	0.639885	-0.21015	-0.15334	0.895369	0.89548		1.2938e-15	0.0269206	0.00815266	0.691472	0.857062	0.00826226	0.00825214		1	1	1	0	0	1	1
Clo1313_1781	CobB/CobQ domain protein glutamine amidotransferase	0.807518	-0.23135	0.300008	0.396419	0.213414	-0.20381	-0.5622		6.93253e-06	0.705535	0.205823	0.0568748	0.493859	0.783609	0.0540576		1	0	0	0	0	0	0
Clo1313_0007	cobyrinic acid ac-diamide synthase	0.799255	0.638664	0.232125	0.454411	0.334617	0.303014	0.717511		1.6156e-11	0.00027266	0.120907	0.00025907	0.0111878	0.166967	3.30248e-05		1	1	0	1	1	0	1
Clo1313_0515	copper amine oxidase-like domain-containing protein	0.766613	-0.24348	0.188059	0.351636	0.252513	-0.11396	-0.07768		5.46194e-08	0.192566	0.403195	0.0280075	0.167901	0.79042	0.909015		1	0	0	1	0	0	0
Clo1313_0589	copper amine oxidase-like domain-containing protein	0.230297	1.00089	0.071703	-0.34472	-0.16526	0.620587	0.474472		0.320374	8.93873e-06	0.928982	0.0640538	0.611033	0.010974	0.0738628		0	1	0	0	0	1	0
Clo1313_1986	copper amine oxidase-like domain-containing protein	0.187415	-0.32454	0.175595	0.293287	0.291446	0.110926	0.220488		0.24207	0.107754	0.294055	0.0253541	0.0265676	0.863142	0.393076		0	0	0	1	1	0	0
Clo1313_0055	copper amine oxidase-like domain-containing protein	0.098806	-1.66909	-0.29751	-0.01724	0.152481	-1.57378	-1.34682		0.938012	2.61e-06	0.508409	0.989393	0.892434	1.0578e-05	0.00021598		0	1	0	0	0	1	1
Clo1313_2519	copper amine oxidase-like domain-containing protein	0.138983	0.852835	0.113917	0.222327	0.278702	0.547089	0.886237		0.626784	1.03141e-05	0.764938	0.225066	0.0877768	0.0084874	4.20282e-06		0	1	0	0	0	1	1
Clo1313_2525	copper amine oxidase-like domain-containing protein	0.110616	1.24486	0.184752	0.149874	0.265291	1.30974	1.32656		0.879768	3.38856e-07	0.596392	0.749655	0.280839	7.22246e-08	4.76997e-08		0	1	0	0	0	1	1
Clo1313_1478	copper amine oxidase-like domain-containing protein	0.969584	-0.39872	0.68206	0.478992	0.44571	-0.33965	-0.1801		2.99374e-07	0.297319	0.00053563	0.0243216	0.0405199	0.436772	0.862396		1	0	1	1	1	0	0
Clo1313_1000	copper amine oxidase-like domain-containing protein	-0.35082	-0.01309	-0.51882	-0.36803	-0.26603	-0.0436	0.46291		0.00277616	0.987119	2.97753e-06	0.00154373	0.0343629	0.95679	0.00585151		1	0	1	1	1	0	1
Clo1313_2185	copper amine oxidase-like domain-containing protein	0.761759	0.344364	0.066884	0.686753	0.45542	0.525748	0.563604		9.9823e-13	0.053979	0.888378	1.4941e-10	3.86987e-05	0.00105977	0.00038537		1	0	0	1	1	1	1
Clo1313_1443	copper amine oxidase-like domain-containing protein	-0.11951	0.808246	-0.34368	-0.34858	-0.34526	0.646074	0.872621		0.790236	0.0001722	0.0452	0.0412221	0.0439026	0.00384918	4.21587e-05		0	1	1	1	1	1	1
Clo1313_0737	copper amine oxidase-like domain-containing protein	0.625763	0.88069	0.535019	0.664339	0.52237	1.25868	1.32814		5.381e-05	5.5411e-05	0.00073396	1.58063e-05	0.00102547	2.83223e-09	3.2825e-10		1	1	1	1	1	1	1
Clo1313_2184	copper amine oxidase-like domain-containing protein	0.745074	0.681201	0.37417	0.948222	0.74647	0.75134	0.96985		2.49e-06	0.00399704	0.0377551	1.09979e-09	2.37659e-06	0.00121867	1.51447e-05		1	1	1	1	1	1	1
Clo1313_2540	copper-translocating P-type ATPase	-0.75136	-0.94939	-0.01113	-0.39911	-0.12055	-0.82914	-0.66253		0.00607192	0.0154157	0.993549	0.259113	0.925173	0.042212	0.138352		1	1	0	0	0	1	0
Clo1313_2972	CRISPR-associated helicase Cas3	-0.10275	-0.6771	0.412487	0.123935	-0.01647	-0.89817	-0.93063		0.865794	0.00329268	0.0148146	0.787883	0.983554	4.58336e-05	2.22617e-05		0	1	1	0	0	1	1
Clo1313_0764	CRISPR-associated protein Cas2	0.324244	0.091371	-0.54292	-0.55802	-0.69095	-0.10455	0.011013		0.0488084	0.928527	0.00020419	0.00012721	1.19712e-06	0.915329	0.991717		1	0	1	1	1	0	0
Clo1313_2714	CRISPR-associated protein, TM1812 family	0.469621	0.674022	-0.27314	-0.01828	0.034218	0.921874	1.09107		0.00334754	0.00270056	0.154579	0.981322	0.96472	1.71961e-05	2.38403e-07		1	1	0	0	0	1	1
Clo1313_2053	crossover junction endodeoxyribonuclease RuvC	0.555402	0.219242	0.329538	-0.01579	-0.15165	-0.15137	-0.75989		0.00025113	0.602851	0.0547728	0.983541	0.623	0.834419	0.00040851		1	0	0	0	0	0	1
Clo1313_2878	cyanophycinase	-0.16022	-0.59869	0.373213	0.209473	0.239469	-0.68701	-0.67049		0.743035	0.0447899	0.0935327	0.53776	0.417939	0.0163519	0.019939		0	1	0	0	0	1	1
Clo1313_1150	Cysteine desulfurase	0.885782	0.272218	0.632164	0.69511	0.654436	0.409172	0.624213		6.77604e-08	0.221446	0.00019733	3.43559e-05	0.00010798	0.0279308	0.00024369		1	0	1	1	1	1	1
Clo1313_1503	cysteine desulfurase NifS	-0.11505	0.011778	-0.02977	-0.07989	-0.05587	0.032161	0.280132		0.212555	0.981322	0.931859	0.523235	0.785691	0.9485	0.00764487		0	0	0	0	0	0	1
Clo1313_2348	cytidine deaminase	-1.29591	-1.27958	-0.77686	-0.73837	-0.65406	-1.64753	-1.96834		1.5676e-31	1.5907e-16	1.6714e-12	2.1003e-11	3.58297e-09	4.001e-26	7.8769e-36		1	1	1	1	1	1	1
Clo1313_1512	cytidylate kinase	0.851277	1.06822	0.528225	0.802839	0.477673	1.29496	1.17646		6.73029e-07	1.10577e-05	0.00389045	3.14146e-06	0.0107014	6.05826e-08	1.02808e-06		1	1	1	1	1	1	1
Clo1313_0990	DegS sensor signal transduction histidine kinase	-1.18285	1.44242	-0.83476	-1.32049	-0.97475	0.785963	0.898298		2.5903e-18	5.1875e-14	9.6493e-10	2.2869e-22	6.863e-13	8.2895e-05	4.97568e-06		1	1	1	1	1	1	1
Clo1313_1139	delta-lactam-biosynthetic de-N-acetylase	-0.03196	0.263629	0.585727	0.171634	-0.04832	0.264217	-0.2006		0.967469	0.474387	0.00020032	0.552172	0.951089	0.472367	0.699674		0	0	1	0	0	0	0
Clo1313_2239	deoxycytidine triphosphate deaminase	0.359546	0.309123	0.247874	0.134411	0.170976	0.138929	0.615737		0.00664216	0.164242	0.0961236	0.572057	0.358548	0.789878	0.0006102		1	0	0	0	0	0	1
Clo1313_2349	deoxyribose-phosphate aldolase	-1.13846	-1.11678	-0.37583	-0.49463	-0.39813	-1.35467	-1.57988		2.0039e-17	4.95927e-09	0.0121753	0.00049131	0.00709964	8.6708e-13	6.6256e-17		1	1	1	1	1	1	1
Clo1313_2743	deoxyuridine 5'-triphosphate nucleotidohydrolase Dut	0.496228	-0.68248	-0.00207	0.336504	0.232958	-0.52331	-0.71427		0.00098755	0.00140834	0.997813	0.0420738	0.236027	0.0211158	0.00075792		1	1	0	1	0	1	1
Clo1313_1956	diguanylate cyclase and metal dependent phosphohydrolase	0.733299	-0.48772	0.079733	-0.00211	0.078785	-0.3644	-0.11006		3.27226e-06	0.0594206	0.918245	0.997989	0.91946	0.220726	0.920157		1	0	0	0	0	0	0
Clo1313_1404	diguanylate cyclase with TPR repeats	-1.17702	0.671771	-1.07962	-0.86767	-0.94047	0.778378	0.813312		3.8522e-15	0.00345396	6.0787e-13	9.84332e-09	4.3764e-10	0.0005053	0.00025381		1	1	1	1	1	1	1
Clo1313_1813	diguanylate cyclase/phosphodiesterase with PAS/PAC sensor(s)	-0.38698	0.413397	-0.62757	-0.34751	-0.45424	0.348985	0.484183		0.0189802	0.106892	3.16211e-05	0.0414971	0.0042193	0.212711	0.0446591		1	0	1	1	1	0	1
Clo1313_1090	dihydrodipicolinate reductase	0.56846	1.79825	-0.01832	0.88572	0.753698	1.93143	1.78815		0.00163992	3.5205e-14	0.983554	2.1982e-07	1.392e-05	3.7994e-16	4.9067e-14		1	1	0	1	1	1	1
Clo1313_0169	dihydroneopterin aldolase	1.02494	1.03908	1.27202	1.54303	1.18748	0.896384	1.06144		3.09525e-06	0.00114616	6.35931e-09	2.7673e-12	5.87412e-08	0.00623194	0.00086342		1	1	1	1	1	1	1
Clo1313_1269	Dihydroorotate dehydrogenase, electron transfer subunit, iron-sulfur cluster binding domain	0.387349	-0.04134	0.189603	-0.25157	-0.17923	-0.48261	-0.78669		7.657e-05	0.952918	0.106603	0.0180238	0.13727	0.00061061	4.27967e-09		1	0	0	1	0	1	1
Clo1313_0304	dihydroxy-acid dehydratase	0.416343	0.346476	0.364144	0.432831	0.424855	0.364564	0.218226		2.56749e-07	2.50074e-05	8.46591e-06	7.80784e-08	1.39497e-07	8.2472e-06	0.0144893		1	1	1	1	1	1	1
Clo1313_2275	DNA adenine methylase	0.592717	0.307996	0.414338	0.30795	0.14344	0.150787	0.635376		0.00132472	0.459464	0.0398036	0.178459	0.782378	0.890548	0.0214303		1	0	1	0	0	0	1
Clo1313_2273	DNA methylase N-4/N-6 domain protein	0.357455	0.068396	0.101357	0.581759	0.092422	0.399946	0.345119		0.166833	0.962427	0.918739	0.00735796	0.927671	0.342636	0.473584		0	0	0	1	0	0	0
Clo1313_2405	DNA methylase N-4/N-6 domain protein	-0.25179	-0.05169	0.750804	0.352413	0.108669	-0.67741	-0.96429		0.672	0.97796	0.00769638	0.383349	0.933898	0.139258	0.0165122		0	0	1	0	0	0	1
Clo1313_2406	DNA methylase N-4/N-6 domain protein	-0.37828	-0.06464	0.651917	0.195653	0.167778	-0.58518	-0.75877		0.14327	0.964931	0.00263572	0.68052	0.778929	0.0906922	0.0166024		0	0	1	0	0	0	1
Clo1313_1982	DNA mismatch repair protein MutS domain protein	1.04848	-0.04758	0.50792	0.455107	0.373838	-0.18748	-0.42571		7.0649e-20	0.955217	1.873e-05	0.00015468	0.00261898	0.539314	0.0203656		1	0	1	1	1	0	1
Clo1313_0002	DNA polymerase III, beta subunit	0.166041	0.591022	0.281551	0.352786	0.253362	0.859214	0.720098		0.27354	0.00014659	0.0185032	0.00189623	0.0401082	1.0787e-08	2.25624e-06		0	1	1	1	1	1	1
Clo1313_0474	DNA-directed RNA polymerase, alpha subunit	-0.49418	0.301154	0.048599	-0.00717	0.095733	0.188844	0.578281		5.716e-05	0.17066	0.936227	0.991078	0.795848	0.560078	0.0011711		1	0	0	0	0	0	1
Clo1313_2122	Dockerin type 1	-0.06839	0.351002	-0.31279	-0.65525	-0.71591	0.548388	0.375888		0.903302	0.0849772	0.0196258	4.3622e-08	1.81417e-09	0.00222847	0.0581781		0	0	1	1	1	1	0
Clo1313_1494	Dockerin type 1	-0.58208	-1.97913	-0.99833	-0.97553	-0.67837	-2.0201	-1.66891		0.112601	2.72792e-06	0.00142384	0.00190753	0.0494502	1.61273e-06	0.00010366		0	1	1	1	1	1	1
Clo1313_1780	domain of unknown function DUF1727	0.993525	-0.23193	0.313507	0.372444	0.168955	-0.00709	-0.3051		1.68614e-05	0.836589	0.370574	0.228606	0.828177	0.996527	0.683353		1	0	0	0	0	0	0
Clo1313_0812	Domain of unknown function DUF3298	-0.16278	-1.30561	-0.50108	-0.52338	-0.4965	-1.37813	-1.27629		0.720885	2.30891e-07	0.0110395	0.00732256	0.011985	4.2344e-08	4.46774e-07		0	1	1	1	1	1	1
Clo1313_1887	DRTGG domain protein	-0.69564	-0.3243	-0.71264	-0.4676	-0.27411	-0.13346	0.10292		5.3513e-12	0.0542089	1.5582e-12	6.1874e-06	0.015579	0.705705	0.844146		1	0	1	1	1	0	0
Clo1313_0887	dTDP-4-dehydrorhamnose 3,5-epimerase	-0.04938	0.391458	-0.28007	-0.49209	-0.32364	-0.19234	0.311744		0.945333	0.111289	0.105944	0.00086235	0.0480348	0.676229	0.264329		0	0	0	1	1	0	0
Clo1313_0910	D-tyrosyl-tRNA(Tyr) deacylase	-0.18134	-0.14512	-0.11754	-0.14462	-0.10733	-0.44342	-0.64075		0.065978	0.468353	0.350941	0.186721	0.431304	0.00026169	4.3181e-08		0	0	0	0	0	1	1
Clo1313_2312	Enoyl-CoA hydratase/isomerase	0.144824	-0.92809	0.438743	0.121926	0.475417	-0.57019	-0.26866		0.912114	0.0301814	0.23355	0.929777	0.175775	0.292557	0.845389		0	1	0	0	0	0	0
Clo1313_0556	ErfK/YbiS/YcfS/YnhG family protein	-0.59026	0.324525	0.35226	0.064075	0.131484	-0.02391	-0.13313		0.00015466	0.286878	0.0442415	0.933228	0.748279	0.983034	0.885972		1	0	1	0	0	0	0
Clo1313_1073	esterase/lipase	0.100254	-0.64188	-0.18019	-0.5648	-0.22093	-0.8883	-0.69667		0.869617	0.00509462	0.501731	0.00031484	0.321044	4.34511e-05	0.00199407		0	1	0	1	0	1	1
Clo1313_1389	exodeoxyribonuclease VII, small subunit	0.447187	0.518379	0.711813	1.07319	0.646365	0.662201	0.688075		0.00016239	0.00265624	4.0899e-10	2.6882e-21	1.62957e-08	6.62814e-05	3.12683e-05		1	1	1	1	1	1	1
Clo1313_1167	extracellular solute-binding protein family 1	-1.33229	0.74626	-1.15161	-1.26375	-0.88857	0.366967	0.635624		5.18278e-08	0.0687524	3.29188e-06	2.66665e-07	0.00050867	0.600423	0.148617		1	0	1	1	1	0	0
Clo1313_2786	extracellular solute-binding protein family 1	0.417366	1.19577	0.698916	0.461262	0.595288	1.21009	1.2306		0.00013293	4.4724e-16	2.5689e-11	1.9187e-05	1.73593e-08	1.9977e-16	6.219e-17		1	1	1	1	1	1	1
Clo1313_0531	extracellular solute-binding protein family 3	-1.22654	0.861532	-1.71905	-1.63271	-1.36265	0.642809	0.871784		2.97718e-09	0.00693356	4.909e-17	1.62e-15	3.536e-11	0.0646604	0.00615662		1	1	1	1	1	0	1
Clo1313_0793	extracellular solute-binding protein family 3	0.516365	0.73376	0.64943	0.757607	0.697455	0.621513	0.793966		0.0354423	0.0321378	0.0049544	0.00074015	0.00219992	0.0873772	0.0176735		1	1	1	1	1	0	1
Clo1313_1097	FAD-dependent pyridine nucleotide-disulfide oxidoreductase	-0.11352	-0.74248	-0.22622	-0.25493	-0.44457	-0.82357	-1.26967		0.908922	0.0232481	0.574807	0.46943	0.0701451	0.00969723	1.79072e-05		0	1	0	0	0	1	1
Clo1313_0375	ferredoxin	-0.51969	0.162579	0.860788	0.276499	0.291139	-0.62227	-1.06883		0.00059002	0.797246	2.13423e-09	0.127788	0.100639	0.00461884	1.6753e-07		1	0	1	0	0	1	1
Clo1313_1691	ferric uptake regulator, Fur family	0.151305	-0.52095	-0.30943	-0.41614	-0.30545	-0.71053	-0.87381		0.137594	6.26833e-06	0.000205	2.57059e-07	0.00025429	3.0215e-10	6.7035e-15		0	1	1	1	1	1	1
Clo1313_1610	ferrous iron transport protein B	-0.48156	-1.35178	-0.85474	-0.43597	-0.41653	-0.706	-0.84276		9.88275e-05	6.2155e-16	5.8777e-13	0.00051241	0.00098578	4.84817e-05	7.88773e-07		1	1	1	1	1	1	1
Clo1313_0845	Ferrous iron transport protein B domain-containing protein	-0.35546	0.268849	0.739066	0.195627	0.215602	-0.13076	-0.2599		0.069708	0.524465	9.75e-06	0.505411	0.418233	0.905052	0.553808		0	0	1	0	0	0	0
Clo1313_0596	FHA domain containing protein	0.742899	1.18112	0.636804	1.30362	1.22218	1.3532	1.51691		0.00106051	0.00016665	0.00647476	1.13e-09	1.26863e-08	1.16556e-05	6.76339e-07		1	1	1	1	1	1	1
Clo1313_0199	fibronectin type III domain protein	-0.99124	0.315183	-0.6801	-0.26287	-0.26178	0.852523	0.832204		3.4274e-11	0.311463	9.37535e-06	0.186941	0.189838	9.92479e-05	0.00015238		1	0	1	0	0	1	1
Clo1313_2899	FkbH like protein	-0.77301	0.396716	-0.37686	-0.33717	-0.33591	0.455973	0.613618		4.77384e-05	0.292335	0.096427	0.158281	0.160642	0.185978	0.0427435		1	0	0	0	0	0	1
Clo1313_1744	flagellar basal body-associated protein FliL	-0.19807	0.003013	-0.43426	-0.31476	-0.26228	-0.05474	0.403705		0.157984	0.997021	0.00010901	0.00810619	0.0358392	0.944588	0.0188031		0	0	1	1	1	0	1
Clo1313_1757	flagellar basal-body rod protein FlgC	-0.24387	-0.03743	-0.56244	-0.49089	-0.29976	-0.49338	0.000523		0.0806983	0.964629	1.50495e-06	3.46884e-05	0.021263	0.0051497	0.999395		0	0	1	1	1	1	0
Clo1313_1739	flagellar biosynthetic protein FliP	-0.09923	0.21844	-0.62775	-0.41909	-0.50209	0.29788	0.646024		0.720458	0.350144	7.908e-09	0.00021069	5.73614e-06	0.122347	4.31949e-05		0	0	1	1	1	0	1
Clo1313_1737	flagellar biosynthetic protein FliR	-0.0963	-0.02773	-0.54041	-0.43159	-0.41349	-0.28359	0.267763		0.827861	0.976767	4.36744e-05	0.00159431	0.00269451	0.271452	0.318606		0	0	1	1	1	0	0
Clo1313_1751	flagellar export protein FliJ	-0.75796	0.170163	-0.91175	-0.15638	-0.47209	0.91355	0.810939		4.8087e-12	0.584428	7.6658e-17	0.353936	3.12835e-05	4.66815e-09	2.47256e-07		1	0	1	0	1	1	1
Clo1313_1745	flagellar FlbD family protein	-0.19319	0.584588	-0.78458	-0.26399	-0.23825	0.516253	0.88569		0.0187653	1.75042e-08	5.3135e-27	0.00060206	0.00235147	8.12908e-07	5.8006e-18		1	1	1	1	1	1	1
Clo1313_1748	flagellar hook capping protein	-0.26842	-0.17131	-0.43441	-0.13822	-0.09095	0.036977	0.152418		0.0479964	0.616765	0.00034028	0.508409	0.808384	0.965205	0.705151		1	0	1	0	0	0	0
Clo1313_2916	flagellar hook-associated protein FlgK	-1.0304	0.758692	-0.41954	-0.29509	-0.16896	0.774654	0.761793		2.6576e-10	0.00204918	0.0235693	0.166227	0.630223	0.00157772	0.0019476		1	1	1	0	0	1	1
Clo1313_2917	flagellar hook-associated protein FlgK	-0.8345	0.640284	-0.32842	-0.42216	-0.21474	0.38278	0.645855		1.2724e-11	0.00048288	0.0181922	0.00133386	0.193369	0.0667848	0.00042251		1	1	1	1	0	0	1
Clo1313_1756	flagellar hook-basal body complex subunit FliE	-0.54937	0.410801	-0.88257	-0.57591	-0.3937	0.05865	0.765079		9.62941e-07	0.019542	9.1094e-16	2.54111e-07	0.00074888	0.941776	1.3807e-06		1	1	1	1	1	0	1
Clo1313_0207	flagellar hook-basal body protein	-1.06539	0.65346	-0.66834	-0.75051	-0.50775	0.554949	0.577339		3.81615e-05	0.150581	0.0178032	0.00619558	0.101891	0.26801	0.236819		1	0	1	1	0	0	0
Clo1313_1754	flagellar motor switch protein FliG	-0.7246	-0.46621	-0.95885	-0.54015	-0.57624	-0.32378	0.002254		2.06765e-06	0.0642599	1.5836e-10	0.00064487	0.00023635	0.288582	0.998379		1	0	1	1	1	0	0
Clo1313_1755	flagellar M-ring protein FliF	-0.64634	-0.17828	-0.93291	-0.54625	-0.45148	0.020838	0.236299		0.0375151	0.92595	0.00104537	0.0987997	0.21624	0.991743	0.885745		1	0	1	0	0	0	0
Clo1313_1747	flagellar operon protein	-0.49141	0.585451	-0.52386	-0.09651	0.078436	0.773252	0.947273		0.00013908	0.00175987	4.24367e-05	0.813206	0.88546	1.70456e-05	8.17763e-08		1	1	1	0	0	1	1
Clo1313_2892	flagellar protein FlaG protein	-0.84644	0.973569	-0.40156	-0.27095	-0.1244	0.702764	0.901282		0.00235163	0.0179712	0.281298	0.622988	0.925305	0.129544	0.0322093		1	1	0	0	0	0	1
Clo1313_2890	flagellar protein FliS	-0.59833	0.309619	-0.07794	-0.20797	-0.0662	0.384917	1.02193		1.24652e-07	0.120002	0.858012	0.150375	0.898872	0.0355145	1.057e-10		1	0	0	0	0	1	1
Clo1313_2909	flagellin domain protein	-0.96332	0.383631	-0.53793	-0.27287	-0.16116	0.174776	0.940277		4.1473e-05	0.508659	0.0429173	0.506041	0.851826	0.911864	0.00768329		1	0	1	0	0	0	1
Clo1313_2297	flagellin-like protein	-0.38656	1.49985	0.192729	0.199438	0.116865	1.96565	1.68788		0.00069927	4.1367e-23	0.174916	0.152947	0.594006	2.1157e-37	1.4159e-28		1	1	0	0	0	1	1
Clo1313_2296	flavin reductase domain protein FMN-binding protein	-0.29025	1.65065	0.294079	0.104337	-0.03555	1.74314	1.66455		0.00586431	2.2278e-33	0.00511375	0.594836	0.942968	9.9683e-37	7.083e-34		1	1	1	0	0	1	1
Clo1313_0672	flavin reductase domain protein FMN-binding protein	-0.36052	-1.00092	-0.48689	-0.82684	-0.66599	-1.02161	-1.37224		0.0552857	1.32947e-05	0.00486777	2.72287e-07	5.01813e-05	8.40045e-06	9.5812e-10		0	1	1	1	1	1	1
Clo1313_0359	flavodoxin/nitric oxide synthase	-0.31525	-2.72373	-0.69862	-0.37931	-0.38349	-3.16519	-3.37443		0.2669	2.9627e-22	0.00098305	0.136687	0.130399	3.7202e-29	1.1425e-32		0	1	1	0	0	1	1
Clo1313_2889	FlgN family protein	-1.06854	0.293516	-0.44461	-0.3946	-0.21405	0.458182	0.491737		6.5851e-13	0.371701	0.00652018	0.019064	0.346403	0.0706077	0.0464434		1	0	1	1	0	0	1
Clo1313_3006	GCN5-related N-acetyltransferase	0.39813	-0.10001	0.238612	0.288748	0.105735	0.003132	0.323641		0.00139063	0.894233	0.0979477	0.0316827	0.728697	0.997087	0.117199		1	0	0	1	0	0	0
Clo1313_0070	GCN5-related N-acetyltransferase	0.622724	0.974544	0.243332	-0.04608	0.04648	0.728539	1.4683		0.00065298	0.00012373	0.363081	0.959173	0.95869	0.00640557	1.99891e-09		1	1	0	0	0	1	1
Clo1313_1441	GCN5-related N-acetyltransferase	0.519846	0.012156	-0.59275	-0.61705	-0.53767	-0.18578	-0.34915		1.1482e-10	0.983682	1.5802e-13	1.504e-14	2.4547e-11	0.238078	0.0046663		1	0	1	1	1	0	1
Clo1313_2330	GCN5-related N-acetyltransferase	-0.76113	1.06325	0.185584	0.46075	0.496556	0.325968	0.405092		5.415e-10	8.2678e-10	0.299866	0.00033515	9.37412e-05	0.140861	0.045367		1	1	0	1	1	0	1
Clo1313_1626	GCN5-related N-acetyltransferase	-0.87097	-0.31353	-1.16445	-1.4974	-1.26619	-1.3846	-1.00564		3.43706e-09	0.298396	1.5642e-15	1.6439e-24	4.4454e-18	1.8668e-11	1.7169e-06		1	0	1	1	1	1	1
Clo1313_0800	GCN5-related N-acetyltransferase	0.283541	-1.16839	0.723591	0.376696	0.826284	-1.15759	-0.67795		0.0189714	8.4933e-15	1.3247e-11	0.00091708	9.1976e-15	1.5088e-14	1.2683e-05		1	1	1	1	1	1	1
Clo1313_2720	GerA spore germination protein	-0.04064	-0.58747	0.428808	0.0207	0.241171	-0.72774	-0.54938		0.959291	0.0149063	0.0114949	0.979352	0.266745	0.00157569	0.0254436		0	1	1	0	0	1	1
Clo1313_0047	germination protein YpeB	-0.54698	-0.06855	0.005405	-0.54578	-0.56466	-0.54025	-0.52267		0.0232124	0.964806	0.996045	0.0236049	0.0180592	0.165743	0.187881		1	0	0	1	1	0	0
Clo1313_0717	glucose-1-phosphate adenylyltransferase	-0.0782	0.674744	-0.1882	0.003189	-0.03176	0.705123	0.906651		0.951382	0.118783	0.819808	0.998097	0.980123	0.0964686	0.0196504		0	0	0	0	0	0	1
Clo1313_2035	Glutamate synthase (NADPH)	-1.983	-2.18901	-0.56483	1.20822	1.20657	-1.13913	-0.85697		1.5647e-37	3.1384e-24	0.00044973	2.0311e-15	2.217e-15	1.85476e-07	0.00013917		1	1	1	1	1	1	1
Clo1313_1849	glutamate synthase (NADPH), homotetrameric, NfnA	-0.39136	-0.73906	-0.46931	-0.37143	-0.23102	-0.99306	-1.33541		0.130192	0.0232522	0.0505684	0.161883	0.555228	0.00111945	5.16592e-06		0	1	0	0	0	1	1
Clo1313_0113	glutamate-1-semialdehyde-2,1-aminomutase	-0.89303	-0.55403	0.087881	-0.27612	-0.28721	-1.19385	-1.64232		2.77132e-05	0.135602	0.93376	0.409552	0.374615	7.66442e-05	2.1065e-08		1	0	0	0	0	1	1
Clo1313_2036	glutamine amidotransferase class-II	-1.31316	-2.09762	-0.40325	1.58055	1.48273	-0.63238	-0.70016		1.03332e-07	1.24764e-09	0.231904	9.7664e-11	1.42322e-09	0.157557	0.100379		1	1	0	1	1	0	0
Clo1313_1345	glutamine amidotransferase of anthranilate synthase	0.047569	-0.07518	-0.70814	-0.2105	-0.04216	-0.47855	-0.02291		0.934233	0.926811	3.4189e-10	0.146519	0.942025	0.00581326	0.97796		0	0	1	0	0	1	0
Clo1313_2303	glutamine synthetase catalytic region	-2.17705	-2.39261	-0.88776	1.04002	1.21037	-1.4792	-1.2516		1.6896e-32	1.0577e-20	1.72092e-06	1.42274e-08	2.976e-11	1.12388e-08	1.81801e-06		1	1	1	1	1	1	1
Clo1313_2305	glutamyl-tRNA(Gln) amidotransferase, A subunit	-0.94671	-0.75852	-0.14347	-0.19353	0.214217	-0.61188	-0.56961		1.3625e-05	0.0259926	0.866712	0.723178	0.650802	0.0963614	0.134041		1	1	0	0	0	0	0
Clo1313_1183	glutamyl-tRNA(Gln) amidotransferase, B subunit	-0.21999	0.156811	0.477121	0.936922	0.260725	0.744066	-0.7133		0.544488	0.901948	0.0300209	1.5334e-06	0.39273	0.0135675	0.019287		0	0	1	1	0	1	1
Clo1313_2304	glutamyl-tRNA(Gln) amidotransferase, B subunit	-1.28333	-1.30386	-0.3565	-0.49529	-0.10555	-1.19289	-1.34501		1.84637e-08	8.53152e-05	0.269703	0.0688543	0.927883	0.00038537	4.74034e-05		1	1	0	0	0	1	1
Clo1313_2306	glutamyl-tRNA(Gln) amidotransferase, C subunit	-0.84001	-0.67807	0.046863	-0.0635	0.24998	-0.30022	-0.5866		2.33029e-08	0.00285255	0.95216	0.933731	0.221446	0.353166	0.0124665		1	1	0	0	0	0	1
Clo1313_1947	glycogen/starch synthase, ADP-glucose type	-0.70536	1.36417	-0.51259	-0.41757	-0.20579	1.23411	1.41969		0.00084999	1.9428e-06	0.0239223	0.0867238	0.634468	2.0226e-05	6.68349e-07		1	1	1	0	0	1	1
Clo1313_2777	glycoside hydrolase family 10	-0.49734	-0.69531	-0.38919	-0.40326	-0.36598	-0.6054	-0.69603		0.0117092	0.0119916	0.0676432	0.0550185	0.0936147	0.0354733	0.0118802		1	1	0	0	0	1	1
Clo1313_0177	glycoside hydrolase family 10	-0.97551	-2.91772	-0.63344	-0.5497	-0.25509	-2.8169	-2.87713		2.06829e-07	1.2805e-28	0.00137513	0.00696413	0.384422	7.0862e-27	6.519e-28		1	1	1	1	0	1	1
Clo1313_0521	glycoside hydrolase family 11	-0.37378	-1.36493	-0.51347	-0.52529	-0.39538	-1.37555	-1.21894		0.0736873	2.6778e-08	0.00685422	0.00543399	0.0533502	2.05443e-08	8.40032e-07		0	1	1	1	0	1	1
Clo1313_2022	glycoside hydrolase family 16	0.379729	-0.21789	0.382907	0.421698	0.711263	-0.37794	0.571172		0.0182335	0.594061	0.0170388	0.00713411	9.43305e-07	0.143004	0.0103579		1	0	1	1	1	0	1
Clo1313_1959	glycoside hydrolase family 18	0.047642	0.514661	-0.0193	0.244525	0.380966	0.801111	1.17823		0.9485	0.0233391	0.979282	0.198608	0.0166202	0.00011388	4.18764e-09		0	1	0	0	1	1	1
Clo1313_2794	glycoside hydrolase family 43	-0.91851	-1.93575	-0.3802	-0.70824	-0.47603	-2.26177	-2.25955		2.92269e-05	1.2282e-10	0.176284	0.00192786	0.0609364	4.2345e-14	4.4821e-14		1	1	0	1	0	1	1
Clo1313_1425	glycoside hydrolase family 5	-0.91174	-1.19298	-0.69674	-0.98434	-0.58081	-1.40413	-1.46863		1.97454e-06	1.17313e-05	0.00043268	2.37707e-07	0.00453087	1.66102e-07	3.98899e-08		1	1	1	1	1	1	1
Clo1313_1564	glycoside hydrolase family 81	-0.08381	-1.06759	-0.19871	0.266893	0.291463	-0.66132	-0.7601		0.915887	3.00792e-06	0.468852	0.219196	0.158369	0.00718526	0.00148026		0	1	0	0	0	1	1
Clo1313_1809	glycoside hydrolase family 9	0.053104	0.119275	0.038452	0.070222	0.068922	0.103575	0.397009		0.913826	0.764055	0.939682	0.851678	0.858015	0.833292	0.0101779		0	0	0	0	0	0	1
Clo1313_2189	glycoside hydrolase family 9	0.256897	-1.07051	-0.32623	0.208919	0.323741	-0.81764	-0.99932		0.497509	0.00069874	0.287842	0.670457	0.294133	0.0143299	0.00176367		0	1	0	0	0	1	1
Clo1313_3023	glycoside hydrolase family 9	-0.31999	-1.05169	-0.42322	0.380096	0.462596	-1.19842	-1.22918		0.463273	0.00723017	0.225859	0.311606	0.16346	0.00166645	0.00119902		0	1	0	0	0	1	1
Clo1313_0350	glycoside hydrolase family 9	-0.47086	-1.94149	-0.25367	-0.0316	0.242791	-1.98276	-1.55498		0.0037038	3.0224e-20	0.212863	0.967505	0.246202	4.9314e-21	1.5839e-13		1	1	0	0	0	1	1
Clo1313_0349	glycoside hydrolase family 9	-0.55581	-1.71099	-0.47586	-0.40852	-0.08909	-1.87239	-1.4654		0.0113528	8.7068e-10	0.0381479	0.0925663	0.930705	1.6364e-11	1.96979e-07		1	1	1	0	0	1	1
Clo1313_1604	glycoside hydrolase family 9	-0.44545	-1.98948	-0.81105	0.096046	0.257654	-2.02562	-2.16611		0.00135703	3.7663e-27	5.3621e-10	0.836314	0.114875	4.8695e-28	1.3366e-31		1	1	1	0	0	1	1
Clo1313_3004	glycosyl transferase family 2	-0.0368	-0.82887	-0.46446	-0.50864	-0.51558	-0.8226	-1.09295		0.980681	0.0953407	0.254135	0.186384	0.177194	0.0989742	0.0156853		0	0	0	0	0	0	1
Clo1313_2461	glycosyl transferase family 2	-0.13791	-0.11743	0.541496	-0.06126	-0.09635	-0.43978	-0.68701		0.798429	0.924702	0.00357544	0.945287	0.908018	0.163435	0.0103169		0	0	1	0	0	0	1
Clo1313_0143	glycosyl transferase family 2	0.148783	0.98538	-0.06153	0.182127	0.479825	1.40378	1.83847		0.904477	0.0162359	0.963617	0.854617	0.152528	0.00023891	7.11775e-07		0	1	0	0	0	1	1
Clo1313_2578	glycosyl transferase family 28	-0.08048	-0.9311	0.42855	0.09111	0.285718	-0.99708	-0.96998		0.906448	5.53e-06	0.00579232	0.882297	0.105927	9.73785e-07	2.01481e-06		0	1	1	0	0	1	1
Clo1313_2579	glycosyl transferase family 28	-0.3673	-1.18213	0.129764	-0.01868	0.01612	-0.99882	-1.05627		0.0421912	8.23413e-08	0.77594	0.981929	0.984121	7.96933e-06	2.04721e-06		1	1	0	0	0	1	1
Clo1313_0896	glycosyl transferase group 1	-0.13411	-0.39284	-0.43544	-0.69037	-0.86662	-0.49172	-0.48533		0.781285	0.196944	0.0164558	3.50661e-05	1.12707e-07	0.0722755	0.0776109		0	0	1	1	1	0	0
Clo1313_0140	glycosyl transferase group 1	-0.06487	1.04966	-0.41668	0.130406	-0.05003	1.54147	1.49607		0.906791	9.9983e-11	0.00058894	0.554359	0.932301	1.5285e-21	2.0987e-20		0	1	1	0	0	1	1
Clo1313_2289	glycosyl transferase group 1	0.201786	-1.2301	-0.41201	-0.56077	-0.47157	-1.2878	-1.58368		0.580473	3.16036e-06	0.0584913	0.00495605	0.0236279	9.60721e-07	1.01136e-09		0	1	0	1	1	1	1
Clo1313_3001	glycosyl transferase group 1	-0.77666	-1.41587	-0.67932	-1.00668	-0.83152	-1.57777	-1.545		0.00022004	8.08052e-07	0.00156153	8.25425e-07	6.56153e-05	3.00866e-08	6.02673e-08		1	1	1	1	1	1	1
Clo1313_0895	glycosyltransferase	0.063712	0.211525	-0.25466	-0.46436	-0.54379	0.229179	0.236132		0.908217	0.424259	0.0608971	8.7174e-05	2.94476e-06	0.353391	0.327575		0	0	0	1	1	0	0
Clo1313_0897	glycosyltransferase	-0.07636	0.001036	0.034259	-0.32736	-0.27923	-0.10099	0.23984		0.883492	0.998977	0.956477	0.0143518	0.0464742	0.896921	0.355521		0	0	0	1	1	0	0
Clo1313_0894	Glycosyltransferase 28 domain	0.397243	0.792655	0.213528	0.362506	0.2798	0.912746	0.925159		0.00262205	7.96568e-06	0.192811	0.0070882	0.0536505	1.91748e-07	1.27254e-07		1	1	0	1	0	1	1
Clo1313_2898	Glyoxalase/bleomycin resistance protein/dioxygenase	-1.01422	0.013993	-0.83459	-0.54037	-0.67854	0.002404	0.026335		2.8012e-22	0.985475	1.2228e-15	3.63084e-07	9.589e-11	0.997479	0.972902		1	0	1	1	1	0	0
Clo1313_2876	GTP cyclohydrolase I	0.734874	-0.28665	0.255558	0.185823	0.225242	-0.34306	-0.50966		1.4664e-06	0.396031	0.20831	0.476934	0.307552	0.2451	0.037714		1	0	0	0	0	0	1
Clo1313_0983	H+-ATPase subunit H	0.183169	0.008753	0.163217	0.167623	0.041528	-0.04605	0.027593		0.0382576	0.987635	0.0764839	0.0660409	0.911707	0.933074	0.960694		1	0	0	0	0	0	0
Clo1313_1068	HAD-superfamily hydrolase, subfamily IA, variant 1	0.3334	1.58561	-0.02311	0.017437	0.23551	1.50766	1.70384		0.265812	1.22408e-07	0.983504	0.98742	0.568585	5.40298e-07	1.11695e-08		0	1	0	0	0	1	1
Clo1313_0678	heat shock protein Hsp20	0.04321	-1.08567	-1.11774	-1.38358	-1.05994	-1.5511	-1.85724		0.952002	2.76724e-08	3.1682e-16	6.7841e-24	9.874e-15	9.1734e-16	7.3378e-22		0	1	1	1	1	1	1
Clo1313_2541	Heavy metal transport/detoxification protein	-0.04557	-0.0282	0.392396	0.323247	0.344673	-0.13796	-0.40389		0.955954	0.980604	0.0298654	0.0954719	0.0681424	0.888825	0.161791		0	0	1	0	0	0	0
Clo1313_2225	helix-turn-helix domain protein	0.023493	-1.10273	0.851993	0.466401	0.569991	-0.35217	-0.05209		0.949244	2.2463e-28	8.2595e-33	4.7649e-11	6.7366e-16	0.00085437	0.916907		0	1	1	1	1	1	0
Clo1313_1857	helix-turn-helix domain protein	-0.20726	-1.44851	-1.26198	-0.78788	-0.37509	-1.53119	-1.24271		0.340667	6.1038e-13	9.7254e-19	5.2181e-08	0.0209371	2.598e-14	8.2155e-10		0	1	1	1	1	1	1
Clo1313_1451	helix-turn-helix protein YlxM/p13 family protein	1.04566	0.696259	0.860746	0.381761	0.308546	0.298837	0.464891		7.94569e-05	0.120902	0.00161627	0.311688	0.50003	0.775318	0.430648		1	0	1	0	0	0	0
Clo1313_1394	hemolysin A	-0.07284	-0.79725	-0.35445	-0.32583	-0.57209	-0.82881	-1.32209		0.938627	0.00481139	0.129495	0.182088	0.00424564	0.00312707	5.23302e-07		0	1	0	0	1	1	1
Clo1313_1558	HflC protein	-0.66042	-0.96118	-0.69857	-0.63427	-0.42084	-0.87058	-0.82926		0.0143801	0.00994977	0.00867241	0.0200699	0.191633	0.0229103	0.0327151		1	1	1	1	0	1	1
Clo1313_1973	histidine kinase	-1.47758	0.930892	-1.10341	-0.91699	-0.86653	1.14157	1.52471		1.3073e-23	1.414e-05	6.7504e-14	6.0649e-10	5.48737e-09	5.99432e-08	2.2695e-13		1	1	1	1	1	1	1
Clo1313_0883	histidine triad (HIT) protein	0.131116	0.039435	-0.00078	-0.03493	-0.08931	-0.42958	0.057339		0.529298	0.961821	0.998932	0.952592	0.802976	0.014952	0.943585		0	0	0	0	0	1	0
Clo1313_1499	histidinol phosphate phosphatase HisJ family	1.3711	0.49598	0.814475	0.551162	0.621044	0.947087	1.12392		2.3678e-14	0.120605	1.09463e-05	0.00509064	0.00123523	0.00038152	1.63233e-05		1	0	1	1	1	1	1
Clo1313_1619	histidinol-phosphate aminotransferase	0.734472	1.43776	0.586604	0.987782	0.648551	1.75244	1.82529		5.53084e-06	1.052e-10	0.00041682	4.3764e-10	7.59868e-05	2.5114e-15	1.6829e-16		1	1	1	1	1	1	1
Clo1313_0246	histone family protein DNA-binding protein	0.217763	1.266e-05	-0.07888	-0.05242	-0.08796	0.047768	0.044042		0.0367084	0.999966	0.749415	0.901586	0.675826	0.941791	0.947107		1	0	0	0	0	0	0
Clo1313_2537	homoserine O-succinyltransferase	0.188696	0.341893	0.254731	0.271095	0.370699	0.104343	0.38997		0.0918082	0.0180914	0.0119931	0.00666463	8.94184e-05	0.792135	0.00537818		0	1	1	1	1	0	1
Clo1313_2198	hybrid cluster protein	-0.75687	0.287579	0.720967	-0.04951	-0.02197	-0.44501	-0.67187		0.00026305	0.633221	0.00055988	0.961849	0.983312	0.256952	0.0374494		1	0	1	0	0	0	1
Clo1313_0568	hydrogenase accessory protein HypB	-0.10032	-0.54287	0.456805	0.006131	0.010808	-0.3974	-0.90633		0.596764	6.57336e-05	1.33335e-06	0.989924	0.982616	0.00556589	4.5184e-12		0	1	1	0	0	1	1
Clo1313_0566	hydrogenase assembly chaperone hypC/hupF	-0.48976	-0.77728	-0.15688	-0.39378	-0.26979	-0.91782	-1.17801		1.14934e-05	6.27623e-07	0.342203	0.00060822	0.0310289	2.69349e-09	1.3743e-14		1	1	0	1	1	1	1
Clo1313_0565	hydrogenase expression/formation protein HypD	-0.44715	-0.63775	-0.06653	-0.3113	-0.30631	-0.69443	-0.90717		0.00120959	0.00107042	0.918739	0.0390786	0.0434493	0.00030512	1.14643e-06		1	1	0	1	1	1	1
Clo1313_0564	hydrogenase expression/formation protein HypE	-0.44039	-1.44647	-0.4791	-0.85581	-0.74094	-1.32803	-1.7369		1.677e-05	7.5562e-25	2.33748e-06	5.644e-18	7.7402e-14	2.7373e-21	2.0166e-34		1	1	1	1	1	1	1
Clo1313_0569	hydrogenase expression/synthesis HypA	-0.33961	-0.88325	0.087092	-0.30382	-0.20031	-0.67413	-1.1443		0.00203721	1.27109e-09	0.768461	0.00701138	0.121648	5.54884e-06	2.2618e-15		1	1	0	1	0	1	1
Clo1313_0291	hypothetical protein	-0.25573	-0.34843	-0.31861	-0.3977	-0.27628	-0.16195	-0.24451		0.188179	0.211448	0.0692663	0.0149006	0.138664	0.807432	0.512562		0	0	0	1	0	0	0
Clo1313_0585	hypothetical protein	-0.11737	-0.69484	-0.08852	-0.24789	-0.09544	-0.16016	0.29737		0.820524	0.00278623	0.902911	0.247723	0.888862	0.833192	0.381281		0	1	0	0	0	0	0
Clo1313_0663	hypothetical protein	0.507294	-0.02553	0.199429	0.182364	-0.1318	0.471099	-0.11597		0.00188087	0.982137	0.427803	0.508197	0.75754	0.0666801	0.912595		1	0	0	0	0	0	0
Clo1313_0740	hypothetical protein	-0.03201	-0.01357	-0.29878	-0.3392	-0.11314	-0.22719	0.135882		0.966069	0.985528	0.0925823	0.0451519	0.811162	0.270697	0.704013		0	0	0	1	0	0	0
Clo1313_0781	hypothetical protein	-0.02887	0.260504	-0.10057	0.008085	0.088854	0.22977	0.442226		0.959671	0.211724	0.717204	0.988661	0.79125	0.310815	0.009131		0	0	0	0	0	0	1
Clo1313_1045	hypothetical protein	-0.22084	-0.03949	-0.37534	-0.36326	-0.2574	-0.74356	-0.20007		0.590614	0.978931	0.152958	0.173941	0.456055	0.0214804	0.855522		0	0	0	0	0	1	0
Clo1313_1110	hypothetical protein	0.626204	0.844091	-0.05138	0.979563	0.56339	1.03164	0.716715		0.248984	0.276429	0.979645	0.0271235	0.335454	0.134524	0.417004		0	0	0	1	0	0	0
Clo1313_1796	hypothetical protein	-0.0872	0.128496	-0.04667	-0.02197	0.002344	0.07141	0.384684		0.815826	0.793625	0.935648	0.970341	0.996811	0.930705	0.0363197		0	0	0	0	0	0	1
Clo1313_1861	hypothetical protein	-0.19432	-0.11524	-0.08957	-0.26531	-0.16914	-0.29973	-0.09211		0.144057	0.80645	0.757615	0.0244734	0.240335	0.0950662	0.886019		0	0	0	1	0	0	0
Clo1313_1951	hypothetical protein	0.420562	0.129465	0.565272	0.512107	0.394772	0.339793	0.099011		0.151992	0.936651	0.0301501	0.0574407	0.193742	0.605331	0.952557		0	0	1	0	0	0	0
Clo1313_1977	hypothetical protein	-0.61424	-0.01886	0.073021	-0.00459	0.077322	0.106355	-0.17423		1.94284e-08	0.981322	0.868813	0.993788	0.850041	0.858428	0.55171		1	0	0	0	0	0	0
Clo1313_1987	hypothetical protein	0.905529	-0.70402	-0.25046	-0.04048	0.177966	-0.51622	-0.16835		0.00079542	0.11588	0.672241	0.976003	0.857116	0.339855	0.927215		1	0	0	0	0	0	0
Clo1313_2068	hypothetical protein	0.897709	0.479726	0.047445	-0.12582	-0.07607	0.176228	0.445124		1.43442e-05	0.210936	0.963993	0.888187	0.941522	0.888553	0.268605		1	0	0	0	0	0	0
Clo1313_2219	hypothetical protein	0.738927	0.331991	-0.25249	0.211801	0.288013	0.472835	0.425147		6.39655e-06	0.324629	0.26735	0.417657	0.170163	0.0861257	0.141439		1	0	0	0	0	0	0
Clo1313_2452	hypothetical protein	1.09748	0.121696	-0.13153	0.318795	0.030409	0.37332	0.511501		1.30993e-09	0.925503	0.840648	0.1827	0.974188	0.326439	0.105509		1	0	0	0	0	0	0
Clo1313_2688	hypothetical protein	0.540885	0.187309	-0.0678	0.160561	0.13163	0.181979	0.266645		3.16269e-09	0.327057	0.832118	0.183467	0.339194	0.351952	0.0875953		1	0	0	0	0	0	0
Clo1313_2698	hypothetical protein	0.409388	0.088991	0.023749	-0.20301	-0.0637	0.164975	0.265189		0.00011086	0.889157	0.964343	0.110331	0.888025	0.540647	0.151286		1	0	0	0	0	0	0
Clo1313_0258	hypothetical protein	0.972811	0.107644	-0.40169	-0.04975	-0.15254	0.18607	0.382295		1.1034e-16	0.879206	0.0014021	0.934253	0.437872	0.565323	0.050675		1	0	1	0	0	0	0
Clo1313_0265	hypothetical protein	0.773635	0.166896	-0.1345	-0.1122	0.105885	0.217363	0.473271		1.0104e-15	0.490559	0.375338	0.537361	0.586872	0.261532	0.00113801		1	0	0	0	0	0	1
Clo1313_0435	hypothetical protein	0.673024	0.060622	-0.16436	-0.03354	-0.13235	0.287395	0.781592		5.1631e-10	0.938004	0.297614	0.952907	0.487975	0.139535	3.91863e-07		1	0	0	0	0	0	1
Clo1313_0468	hypothetical protein	-1.61094	-0.07694	-0.0602	-0.05946	0.062514	-0.0623	-0.38877		9.7029e-19	0.916123	0.936087	0.936765	0.933371	0.93368	0.021431		1	0	0	0	0	0	1
Clo1313_0814	hypothetical protein	0.445337	-0.26937	-0.00928	-0.3176	0.11255	-0.07143	0.669067		0.0410024	0.638992	0.992725	0.210872	0.896216	0.958245	0.0255396		1	0	0	0	0	0	1
Clo1313_1333	hypothetical protein	0.889135	0.228583	0.15857	-0.20156	-0.29451	0.231987	0.128117		3.3761e-15	0.104847	0.369241	0.178885	0.0221017	0.09756	0.559081		1	0	0	0	1	0	0
Clo1313_1519	hypothetical protein	1.18223	-0.29011	-0.21881	-0.27796	-0.04797	-0.30938	-0.3361		1.0592e-28	0.126163	0.0936902	0.02067	0.930705	0.0931831	0.0595245		1	0	0	1	0	0	0
Clo1313_1821	hypothetical protein	0.592789	0.240543	-0.08111	-0.12809	-0.23153	0.362411	0.667469		0.00127424	0.66504	0.927338	0.833764	0.406466	0.311543	0.0136817		1	0	0	0	0	0	1
Clo1313_2242	hypothetical protein	0.115113	-0.29213	0.347814	0.11681	0.126708	-0.72791	-0.83127		0.896144	0.591319	0.163529	0.893513	0.873571	0.015679	0.00441591		0	0	0	0	0	1	1
Clo1313_2243	hypothetical protein	-0.30377	-0.57305	0.00963	-0.37955	-0.26747	-0.85597	-1.16616		0.308566	0.10583	0.993178	0.144634	0.419446	0.00602951	7.98814e-05		0	0	0	0	0	1	1
Clo1313_2282	hypothetical protein	1.22622	-0.27303	-0.77134	0.022937	-0.08877	0.087808	-0.1637		5.1575e-14	0.502926	3.42399e-06	0.978356	0.911241	0.939883	0.844606		1	0	1	0	0	0	0
Clo1313_2407	hypothetical protein	-0.14669	0.144534	0.872389	0.364136	0.110847	-0.39704	-0.7344		0.758595	0.895242	4.07926e-07	0.0766716	0.87769	0.226958	0.00473714		0	0	1	0	0	0	1
Clo1313_2623	hypothetical protein	-0.10671	0.116622	0.303611	-0.1142	-0.17328	-0.20192	-0.51931		0.691706	0.832543	0.0150534	0.640216	0.279785	0.441506	0.00198647		0	0	1	0	0	0	1
Clo1313_2649	hypothetical protein	0.694534	0.023915	-0.23365	-0.11863	-0.40372	0.218066	0.248419		2.4939e-11	0.975278	0.0594693	0.551982	0.00020884	0.3175	0.214095		1	0	0	0	1	0	0
Clo1313_2730	hypothetical protein	0.266661	0.33137	-0.14725	0.012724	0.099876	0.107782	0.211535		0.00723189	0.0211158	0.242288	0.978416	0.577888	0.767647	0.224617		1	1	0	0	0	0	0
Clo1313_0341	hypothetical protein	0.062169	-0.73385	-0.24961	-0.1331	-0.24921	-0.58981	-1.02681		0.922282	5.78143e-05	0.108864	0.607731	0.109684	0.00176764	6.80083e-09		0	1	0	0	0	1	1
Clo1313_0604	hypothetical protein	0.544285	0.237247	-0.12245	-0.01821	-0.11091	0.432189	0.495739		5.0943e-10	0.129447	0.367263	0.967732	0.455641	0.00096053	0.00011019		1	0	0	0	0	1	1
Clo1313_0612	hypothetical protein	0.148044	-0.52579	0.764217	0.475106	0.65383	-0.07207	0.022471		0.831105	0.139728	0.00022521	0.0391582	0.00209634	0.960461	0.987854		0	0	1	1	1	0	0
Clo1313_0725	hypothetical protein	-0.13559	-0.44293	0.254578	0.117678	-0.15645	-0.45	-0.51419		0.552128	0.0193339	0.0778672	0.668366	0.424565	0.0170126	0.00487489		0	1	0	0	0	1	1
Clo1313_0818	hypothetical protein	-0.26195	-0.2667	0.376403	0.057585	0.023095	-0.26145	-0.52162		0.0479113	0.218064	0.00181	0.919344	0.968373	0.232917	0.00218341		1	0	1	0	0	0	1
Clo1313_0832	hypothetical protein	0.370956	-0.19921	-0.32679	0.003492	-0.25471	-0.08444	0.038343		0.00110053	0.415193	0.00502252	0.99501	0.0408533	0.907608	0.961114		1	0	1	0	1	0	0
Clo1313_0876	hypothetical protein	0.509489	0.157978	-0.43893	-0.34434	-0.3958	0.177071	0.222789		0.00184321	0.838453	0.00933406	0.0577245	0.0224784	0.786541	0.633014		1	0	1	0	1	0	0
Clo1313_1171	hypothetical protein	0.482444	0.688817	0.037156	-0.22676	-0.02493	0.231111	0.736692		0.0156213	0.0140406	0.967732	0.452004	0.978561	0.717513	0.00758732		1	1	0	0	0	0	1
Clo1313_1197	hypothetical protein	-0.76562	0.174942	-0.08643	0.082261	0.011359	0.644947	0.819242		1.5788e-21	0.288014	0.603243	0.643394	0.978416	1.78314e-08	4.9338e-13		1	0	0	0	0	1	1
Clo1313_1311	hypothetical protein	0.256987	-0.15544	0.558462	0.361744	0.189798	0.020919	-1.00926		0.093858	0.745284	1.28655e-05	0.00850892	0.29658	0.98223	1.22297e-08		0	0	1	1	0	0	1
Clo1313_1351	hypothetical protein	0.31858	0.223692	0.24772	0.275609	0.187221	0.011696	0.10543		0.00583862	0.306795	0.0455398	0.0214192	0.181207	0.988039	0.851826		1	0	1	1	0	0	0
Clo1313_1533	hypothetical protein	-0.07938	-0.64748	-0.16069	-0.1108	-0.15915	-0.38501	-0.57792		0.868178	0.00018444	0.391159	0.703723	0.399529	0.0482957	0.00104243		0	1	0	0	0	1	1
Clo1313_1577	hypothetical protein	0.201791	0.196908	-0.58991	-0.62345	-0.64848	0.290965	0.228018		0.145635	0.43611	5.91752e-08	8.91942e-09	2.05022e-09	0.131874	0.307967		0	0	1	1	1	0	0
Clo1313_1597	hypothetical protein	0.290706	0.656582	0.193539	-0.0695	0.099153	0.594093	0.800452		0.140273	0.0053983	0.464139	0.930705	0.881056	0.0139408	0.00043471		0	1	0	0	0	1	1
Clo1313_1702	hypothetical protein	0.236161	0.695749	0.182013	0.158629	0.174092	0.720308	0.463189		0.0925962	2.92911e-05	0.260004	0.375453	0.295921	1.40554e-05	0.00946776		0	1	0	0	0	1	1
Clo1313_1722	hypothetical protein	-0.12518	-0.14358	-0.35045	-0.21038	-0.25374	-0.04124	0.166035		0.295782	0.475745	3.592e-05	0.0245511	0.00449889	0.945321	0.346482		0	0	1	1	1	0	0
Clo1313_1866	hypothetical protein	0.371833	0.915844	0.084325	0.137756	0.203314	0.908306	0.884595		0.0869833	0.00050518	0.926781	0.815633	0.548153	0.00057135	0.00083681		0	1	0	0	0	1	1
Clo1313_1923	hypothetical protein	-0.27277	0.808328	-0.27523	-0.03281	0.084713	1.35415	1.70412		0.208222	0.00072479	0.201525	0.968373	0.915371	2.3753e-09	3.6795e-14		0	1	0	0	0	1	1
Clo1313_2063	hypothetical protein	0.085369	-0.35051	0.383503	-0.06899	0.053529	-0.49612	-0.67604		0.829137	0.06816	0.00160296	0.894533	0.927244	0.00432667	4.36587e-05		0	0	1	0	0	1	1
Clo1313_2145	hypothetical protein	0.338319	-0.86807	0.352867	0.410898	0.687956	-0.11133	0.464982		0.0726005	0.00015683	0.0570949	0.0200355	1.86726e-05	0.920307	0.0831724		0	1	0	1	1	0	0
Clo1313_2175	hypothetical protein	-0.20254	-0.24302	0.677274	0.04785	-0.10171	-0.6176	-0.65357		0.452735	0.593516	3.749e-05	0.953868	0.883194	0.0135562	0.0080932		0	0	1	0	0	1	1
Clo1313_2298	hypothetical protein	-0.05094	1.71119	-0.11005	0.247269	0.317602	1.94894	2.17854		0.942803	1.001e-18	0.801364	0.172098	0.0504009	1.0409e-23	5.8931e-29		0	1	0	0	0	1	1
Clo1313_2391	hypothetical protein	-0.28164	-0.38928	0.761654	0.313579	0.23745	-0.72405	-0.74709		0.15638	0.169003	9.81351e-07	0.0967833	0.281215	0.00171426	0.00114065		0	0	1	0	0	1	1
Clo1313_2524	hypothetical protein	-0.02688	1.1947	0.013343	0.014497	0.135751	1.165	1.2612		0.981949	0.00029694	0.991196	0.990249	0.894373	0.00044013	0.00011871		0	1	0	0	0	1	1
Clo1313_2687	hypothetical protein	0.316718	-0.69676	-0.13568	-0.18061	-0.11467	-0.78567	-0.79771		0.077934	0.00183649	0.721525	0.492218	0.816274	0.00033877	0.00026557		0	1	0	0	0	1	1
Clo1313_2934	hypothetical protein	0.153325	0.407249	-0.26899	-0.09522	0.079975	0.245105	0.470904		0.320739	0.0123762	0.0222357	0.719398	0.817617	0.220682	0.00281365		0	1	1	0	0	0	1
Clo1313_2984	hypothetical protein	-0.34657	-1.13531	-0.13093	-0.36566	-0.04222	-0.99894	-0.76015		0.112177	5.9571e-06	0.829373	0.0863407	0.963159	8.58917e-05	0.00429578		0	1	0	0	0	1	1
Clo1313_0005	hypothetical protein	0.291556	0.297766	-0.10066	-0.42649	-0.32876	-0.00402	0.282001		0.00179157	0.0370321	0.540518	1.55925e-06	0.00032784	0.99501	0.0524845		1	1	0	1	1	0	0
Clo1313_0052	hypothetical protein	0.445667	0.504031	-0.03474	-0.65668	-0.56814	0.327032	1.15051		0.0106695	0.0552857	0.966189	5.556e-05	0.00063404	0.323914	3.1291e-07		1	0	0	1	1	0	1
Clo1313_0149	hypothetical protein	0.833035	-0.12148	-0.77517	-0.38765	-0.33682	0.162441	-0.03877		5.41629e-09	0.894832	6.51302e-08	0.0148016	0.0423018	0.793553	0.970513		1	0	1	1	1	0	0
Clo1313_0339	hypothetical protein	0.829896	-0.13362	-0.75445	-0.72315	-0.59895	-0.07016	0.04442		7.6607e-13	0.790005	8.3229e-11	5.1724e-10	3.62576e-07	0.933167	0.958357		1	0	1	1	1	0	0
Clo1313_0544	hypothetical protein	-0.11874	-0.77372	-0.16395	-0.18649	-0.0425	-1.22439	-1.41018		0.310771	3.4534e-12	0.0927226	0.0446808	0.914	5.4365e-28	5.9562e-36		0	1	0	1	0	1	1
Clo1313_0609	hypothetical protein	0.572799	-0.05841	-1.12191	-0.96307	-0.91772	-0.10671	0.0032		1.63569e-08	0.936087	1.1378e-28	8.7901e-22	5.8794e-20	0.829663	0.996535		1	0	1	1	1	0	0
Clo1313_0705	hypothetical protein	-0.00282	0.480072	0.204239	-0.32765	-0.42369	-0.29804	-0.45353		0.995247	0.00053409	0.0688049	0.0009518	9.72974e-06	0.0557688	0.00119149		0	1	0	1	1	0	1
Clo1313_0848	hypothetical protein	0.501788	-0.7087	-0.16257	0.081964	0.433511	-0.46364	-0.13164		1.574e-05	1.40641e-05	0.344822	0.842956	0.00024956	0.00804156	0.782086		1	1	0	0	1	1	0
Clo1313_0977	hypothetical protein	0.004842	1.40211	0.002948	0.196571	0.355071	1.50818	1.67095		0.994635	2.0029e-14	0.996505	0.301048	0.0145402	1.877e-16	8.7064e-20		0	1	0	0	1	1	1
Clo1313_1044	hypothetical protein	0.886877	0.087665	-0.2955	-0.33144	-0.26411	0.556218	0.30561		1.0665e-14	0.913279	0.0243063	0.00924307	0.0522599	0.00134426	0.143462		1	0	1	1	0	1	0
Clo1313_1105	hypothetical protein	0.449531	0.910283	-0.18726	0.019603	0.130127	0.94154	1.02604		0.00048426	1.8756e-07	0.291707	0.975602	0.609115	6.56188e-08	3.23396e-09		1	1	0	0	0	1	1
Clo1313_1135	hypothetical protein	-0.61232	-1.95611	0.175216	-0.20007	0.162747	-1.9285	-1.73805		3.55616e-05	3.0263e-22	0.490164	0.371443	0.555168	1.1111e-21	6.0206e-18		1	1	0	0	0	1	1
Clo1313_1170	hypothetical protein	0.434528	-0.0348	-1.28733	-1.1722	-0.9056	-0.09432	-0.25868		0.00101369	0.969667	7.2414e-25	4.9661e-21	3.2495e-13	0.91367	0.324037		1	0	1	1	1	0	0
Clo1313_1444	hypothetical protein	0.196302	-0.30419	-0.21094	-0.40776	-0.32447	-0.51689	-0.45641		0.145147	0.0929525	0.105437	0.00019523	0.00438671	0.00094549	0.00434452		0	0	0	1	1	1	1
Clo1313_1505	hypothetical protein	-0.23394	0.506144	-0.35816	-0.12956	-0.07688	0.774518	1.25393		0.0801249	0.00231808	0.00247901	0.522708	0.85694	8.18973e-07	3.6517e-16		0	1	1	0	0	1	1
Clo1313_1561	hypothetical protein	0.109863	1.01615	-0.14732	-0.32425	-0.18234	1.03936	1.00886		0.750484	1.16708e-08	0.525419	0.0229319	0.335542	5.1583e-09	1.50671e-08		0	1	0	1	0	1	1
Clo1313_1574	hypothetical protein	1.12569	0.157711	-1.00724	-1.28299	-1.1141	-0.02593	-0.11275		1.1508e-26	0.611802	8.112e-22	1.185e-33	3.5654e-26	0.973288	0.824916		1	0	1	1	1	0	0
Clo1313_1584	hypothetical protein	-0.09334	-2.00806	0.072116	-0.15223	0.409707	-1.94274	-1.99841		0.877586	1.5048e-23	0.920479	0.608439	0.00955115	3.5099e-22	2.4048e-23		0	1	0	0	1	1	1
Clo1313_1709	hypothetical protein	0.496485	1.62791	0.048378	0.142897	-0.02796	2.00845	2.29563		0.00014547	2.869e-20	0.940143	0.551602	0.965908	1.3721e-29	1.8634e-37		1	1	0	0	0	1	1
Clo1313_1949	hypothetical protein	-0.03406	-0.90155	0.061104	-0.15935	-0.39814	-0.65932	-1.07739		0.949316	6.6363e-10	0.898575	0.283933	0.0002209	1.026e-05	1.1378e-13		0	1	0	0	1	1	1
Clo1313_1974	hypothetical protein	-1.11076	-0.39234	-0.4086	-0.57768	-0.53478	0.251988	0.278828		1.434e-12	0.180837	0.0220419	0.00049171	0.00144561	0.552328	0.462635		1	0	1	1	1	0	0
Clo1313_1988	hypothetical protein	-0.17314	0.559516	-0.33924	0.327934	0.424343	0.499904	0.514573		0.540652	0.0189542	0.0567021	0.0689732	0.0107927	0.0428678	0.0353434		0	1	0	0	1	1	1
Clo1313_2026	hypothetical protein	-0.22337	-0.80325	-0.5737	0.00726	-0.03855	-0.47989	-0.78838		0.11311	5.76253e-07	5.1898e-07	0.990413	0.947703	0.00550797	9.64096e-07		0	1	1	0	0	1	1
Clo1313_2177	hypothetical protein	-0.06041	-0.95596	0.351106	-0.0721	-0.14917	-0.88463	-1.0518		0.831724	4.3931e-17	2.55186e-05	0.739161	0.155262	7.7001e-15	2.5212e-20		0	1	1	0	0	1	1
Clo1313_2181	hypothetical protein	0.051117	-0.5955	0.60373	0.867965	0.984514	-0.11578	-0.14735		0.948372	0.0117345	0.00012024	1.07356e-08	6.7473e-11	0.911916	0.859507		0	1	1	1	1	0	0
Clo1313_2258	hypothetical protein	-0.47307	1.33065	0.188753	0.000388	-0.22278	1.2898	1.20922		0.0003779	7.9731e-14	0.314108	0.999434	0.185764	4.5924e-13	1.2722e-11		1	1	0	0	0	1	1
Clo1313_2442	hypothetical protein	0.688582	0.31944	0.051278	-0.35112	-0.31407	-0.01108	0.412721		4.9817e-10	0.0967326	0.928221	0.00328483	0.0103177	0.989057	0.0189949		1	0	0	1	1	0	1
Clo1313_2526	hypothetical protein	0.199702	1.04361	0.101147	0.111356	0.216905	0.821044	0.979194		0.0592038	7.4301e-17	0.553222	0.468034	0.0350469	6.5512e-11	5.1558e-15		0	1	0	0	1	1	1
Clo1313_2528	hypothetical protein	-0.23237	-0.46058	-0.29662	-0.4566	-0.54087	-0.90552	-0.88997		0.286212	0.0711026	0.117121	0.00553854	0.00069158	3.47453e-05	4.894e-05		0	0	0	1	1	1	1
Clo1313_2565	hypothetical protein	0.289561	-0.16874	-0.51277	-0.3594	-0.85969	-0.25514	-0.30899		0.0375263	0.660856	3.45947e-05	0.0062066	6.5243e-13	0.304099	0.160808		1	0	1	1	1	0	0
Clo1313_2645	hypothetical protein	0.065474	0.262944	-0.2977	-0.42107	-0.29463	0.089064	0.519455		0.82441	0.0730491	0.00118603	1.63069e-06	0.00135964	0.838734	3.48445e-05		0	0	1	1	1	0	1
Clo1313_2713	hypothetical protein	0.485055	1.13759	-0.19558	-0.04792	-0.04952	1.26334	1.33472		3.36887e-05	1.012e-12	0.199201	0.934065	0.932182	2.1688e-15	5.2983e-17		1	1	0	0	0	1	1
Clo1313_0037	hypothetical protein	0.210122	0.550139	0.219112	0.427944	0.188772	0.535754	0.375742		0.0591714	5.586e-05	0.0458564	8.12832e-06	0.104515	9.16176e-05	0.0100991		0	1	1	1	0	1	1
Clo1313_0106	hypothetical protein	0.657106	-0.75731	1.07387	0.832875	0.93642	0.011128	0.260773		0.00533795	0.0289211	1.02614e-06	0.0002302	2.63051e-05	0.994667	0.759321		1	1	1	1	1	0	0
Clo1313_0197	hypothetical protein	-0.82211	-1.47143	0.328274	-0.19623	0.42828	-0.97478	-0.58597		1.33594e-07	1.2601e-11	0.0794785	0.452945	0.0126593	1.279e-05	0.0164907		1	1	0	0	1	1	1
Clo1313_0529	hypothetical protein	-0.27218	-1.07136	0.795854	0.5623	0.990789	-0.98176	0.006714		0.127796	1.01422e-07	2.10618e-08	0.00012804	1.8671e-12	1.25409e-06	0.99488		0	1	1	1	1	1	0
Clo1313_0546	hypothetical protein	0.276456	-1.80503	0.009416	-0.27238	-0.25708	-1.84918	-2.09939		0.0427213	9.3085e-28	0.987891	0.0469322	0.0662813	5.5763e-29	2.8388e-36		1	1	0	1	0	1	1
Clo1313_0796	hypothetical protein	0.46942	-0.05151	0.550512	0.551973	0.280764	0.429189	-0.19655		8.21933e-06	0.945333	1.14563e-07	1.05526e-07	0.0145721	0.00709791	0.397756		1	0	1	1	1	1	0
Clo1313_1067	hypothetical protein	-0.71682	-2.44578	-0.61182	-0.10569	0.290113	-2.48115	-2.56022		0.00180467	3.8492e-16	0.010017	0.923919	0.398728	1.4487e-16	1.5545e-17		1	1	1	0	0	1	1
Clo1313_1136	hypothetical protein	0.11869	-0.72001	0.682956	0.234369	0.471468	-0.90332	-0.73484		0.816544	0.00189377	1.49412e-05	0.294176	0.00478784	5.48828e-05	0.00146299		0	1	1	0	1	1	1
Clo1313_1840	hypothetical protein	0.487534	0.777107	0.045978	0.251632	0.280471	0.792012	0.844433		7.56033e-05	5.93715e-06	0.939901	0.0815789	0.0433407	3.76825e-06	7.08955e-07		1	1	0	0	1	1	1
Clo1313_1877	hypothetical protein	0.391325	-0.11541	-0.02565	-0.40102	-0.27423	-0.52637	-0.33867		0.00025239	0.799088	0.961649	0.00016734	0.0169156	0.00051882	0.0442059		1	0	0	1	1	1	1
Clo1313_1903	hypothetical protein	0.524361	-1.03564	-0.12108	-0.14886	-0.43868	-2.02827	-1.75963		3.2712e-07	3.0172e-13	0.509662	0.326293	2.66112e-05	3.9875e-44	1.8947e-34		1	1	0	0	1	1	1
Clo1313_1925	hypothetical protein	-0.91459	0.905722	-0.40764	-0.20557	-0.21965	1.13333	1.44583		2.2146e-20	9.2221e-11	7.5132e-05	0.0917355	0.0643371	3.6732e-16	3.9317e-25		1	1	1	0	0	1	1
Clo1313_1937	hypothetical protein	-0.88989	-1.96792	-0.44107	-0.5654	0.029972	-1.97655	-1.60328		0.00038719	5.95376e-09	0.1533	0.0423755	0.980971	5.06678e-09	3.04435e-06		1	1	0	1	0	1	1
Clo1313_2065	hypothetical protein	-0.33321	0.988122	0.469123	0.002896	-0.03378	1.16669	1.57482		0.00443616	7.794e-11	2.36014e-05	0.995843	0.952209	1.219e-14	3.1551e-25		1	1	1	0	0	1	1
Clo1313_2222	hypothetical protein	1.04912	0.595881	-0.39594	-0.10666	-0.19631	0.604682	0.74803		1.9056e-31	3.91045e-06	1.672e-05	0.511679	0.0674541	2.72127e-06	3.7665e-09		1	1	1	0	0	1	1
Clo1313_2301	hypothetical protein	-0.54259	-1.00689	-0.08533	-0.1773	-0.14661	-0.84961	-1.08953		5.8045e-13	3.0091e-21	0.559139	0.0451361	0.124771	1.3151e-15	1.6556e-24		1	1	0	1	0	1	1
Clo1313_2596	hypothetical protein	0.014811	-0.76206	-0.4704	-0.89265	-0.76375	-1.03593	-0.9065		0.989166	0.0249276	0.0620673	4.35326e-05	0.00062097	0.00108339	0.00532352		0	1	0	1	1	1	1
Clo1313_2648	hypothetical protein	0.503728	0.436972	-0.32891	-0.75348	-0.86608	0.308419	0.238346		6.375e-05	0.0253452	0.0159085	6.2815e-10	9.0433e-13	0.170252	0.373679		1	1	1	1	1	0	0
Clo1313_2661	hypothetical protein	1.16048	-0.91955	0.216902	0.839173	0.949527	-0.74631	-0.52071		5.9965e-13	9.6834e-05	0.405933	3.00141e-07	5.07713e-09	0.00220808	0.0521111		1	1	0	1	1	1	0
Clo1313_0067	hypothetical protein	-0.34521	0.204282	0.211063	0.297639	0.284685	0.493222	0.621395		7.58429e-05	0.199203	0.028539	0.00084267	0.0015288	5.70741e-05	2.1454e-07		1	0	1	1	1	1	1
Clo1313_0286	hypothetical protein	-0.07889	0.86958	0.37557	0.689964	0.546054	1.09173	1.0106		0.864561	1.42278e-07	0.00255361	2.81712e-09	3.80448e-06	2.2708e-11	6.8166e-10		0	1	1	1	1	1	1
Clo1313_0352	hypothetical protein	-0.15901	-1.43531	-0.88236	-0.81909	-0.83583	-1.40676	-1.35701		0.316002	1.0406e-21	1.1123e-16	1.43e-14	4.0591e-15	6.2218e-21	1.314e-19		0	1	1	1	1	1	1
Clo1313_0731	hypothetical protein	0.746468	0.714217	-0.37703	-0.32942	-0.69268	0.79934	0.93219		3.2449e-06	0.00268843	0.0389985	0.0860324	1.81148e-05	0.00061316	4.469e-05		1	1	1	0	1	1	1
Clo1313_0807	hypothetical protein	0.573524	0.83174	0.215185	0.144552	0.324908	0.480314	0.940611		3.5038e-11	7.6171e-12	0.0307467	0.224265	0.00035663	0.00015365	8.3149e-15		1	1	1	0	1	1	1
Clo1313_0969	hypothetical protein	0.848612	0.420965	0.534672	0.461405	0.469944	0.080677	0.449588		2.7015e-20	0.00271119	8.44852e-09	8.70539e-07	5.24297e-07	0.890371	0.00119152		1	1	1	1	1	0	1
Clo1313_1059	hypothetical protein	0.363624	0.716159	-0.40039	-0.52983	-0.52375	0.464316	0.518197		0.0439008	0.00216577	0.0221828	0.00126574	0.00147169	0.0784716	0.0409677		1	1	1	1	1	0	1
Clo1313_1246	hypothetical protein	0.541934	-0.70296	0.25667	0.138586	0.377782	-0.6595	-0.42576		6.60759e-09	1.04793e-07	0.0133256	0.31381	9.05871e-05	6.82769e-07	0.0024775		1	1	1	0	1	1	1
Clo1313_1480	hypothetical protein	0.598896	0.939242	0.366097	0.456	0.175583	0.611982	0.450426		1.88033e-07	4.78175e-09	0.00278627	0.00011337	0.284019	0.00025131	0.0110528		1	1	1	1	0	1	1
Clo1313_1594	hypothetical protein	-0.31252	-0.74157	-0.2813	-0.68768	-0.4901	-0.96958	-1.35191		0.0288764	4.70258e-05	0.0575765	4.61707e-08	0.00016537	4.921e-08	1.296e-14		1	1	0	1	1	1	1
Clo1313_1892	hypothetical protein	0.339993	-0.41855	-0.1803	-0.29087	-0.43054	-0.49682	-0.92796		0.00416229	0.0154553	0.232436	0.0181623	0.00015773	0.00279848	2.01574e-09		1	1	0	1	1	1	1
Clo1313_1965	hypothetical protein	-0.42005	-0.59843	0.288201	-0.34634	-0.1946	-0.72253	-0.51367		0.0003259	0.00026225	0.0227266	0.00419233	0.190583	6.5273e-06	0.00225275		1	1	1	1	0	1	1
Clo1313_2000	hypothetical protein	0.53447	0.845891	0.255161	0.536708	0.535522	1.03157	1.34338		0.00032017	4.028e-05	0.169423	0.0002995	0.00031023	3.30631e-07	1.523e-11		1	1	0	1	1	1	1
Clo1313_2010	hypothetical protein	0.579186	-0.2494	-1.07296	-1.15573	-0.91965	-0.68139	-0.49838		2.08407e-09	0.157377	1.0923e-28	9.6766e-33	9.7541e-22	7.76116e-07	0.00049458		1	0	1	1	1	1	1
Clo1313_2098	hypothetical protein	-0.73747	-1.12712	0.216623	0.40726	0.633223	-0.78273	-0.55972		2.404e-13	2.1728e-15	0.0766589	0.00010581	3.9454e-10	5.58947e-08	0.00017246		1	1	0	1	1	1	1
Clo1313_2251	hypothetical protein	-0.29023	1.63788	-0.80251	-0.9987	-0.81702	1.36787	1.27145		0.0542004	6.6165e-20	3.1551e-10	3.3714e-15	1.457e-10	2.3856e-14	1.4457e-12		0	1	1	1	1	1	1
Clo1313_2453	hypothetical protein	1.13629	0.513604	-0.30698	-0.18417	-0.66396	0.781887	0.790324		3.4156e-19	0.00989435	0.0380972	0.340742	2.70412e-07	2.4482e-05	1.95277e-05		1	1	1	0	1	1	1
Clo1313_0530	hypothetical protein	-0.41402	-1.67576	0.628919	0.355912	0.881081	-1.05745	-0.5598		0.00321636	5.5092e-20	2.08237e-06	0.0144182	1.1631e-11	1.08128e-08	0.0052457		1	1	1	1	1	1	1
Clo1313_0548	hypothetical protein	0.502603	0.983245	-0.29109	-0.31664	-0.3897	0.965988	0.892839		1.6969e-05	9.8211e-10	0.0245282	0.012331	0.0012911	1.97589e-09	3.38801e-08		1	1	1	1	1	1	1
Clo1313_0958	hypothetical protein	-0.51938	-1.24426	-1.0603	-1.5615	-1.08126	-1.56427	-1.18319		0.033516	5.425e-05	8.18973e-07	1.3116e-13	4.75379e-07	2.11361e-07	0.00013659		1	1	1	1	1	1	1
Clo1313_1023	hypothetical protein	-0.55413	1.2512	-0.52213	-0.65561	-0.41304	1.31785	1.39393		2.13577e-05	2.3309e-12	6.9803e-05	3.24208e-07	0.00242263	1.4009e-13	4.8911e-15		1	1	1	1	1	1	1
Clo1313_1385	hypothetical protein	0.52615	0.694111	0.426858	0.382714	0.389675	0.449535	1.14618		0.00018373	0.00054329	0.00339825	0.0103778	0.00877627	0.0432342	1.93784e-09		1	1	1	1	1	1	1
Clo1313_1436	hypothetical protein	-0.49618	-1.53874	-0.73396	-1.20414	-0.86896	-1.82418	-1.45093		0.00368639	3.3142e-12	5.85621e-06	4.0847e-14	5.79405e-08	1.8528e-16	5.2646e-11		1	1	1	1	1	1	1
Clo1313_1514	hypothetical protein	0.970144	1.22555	0.801192	0.961235	0.996946	1.15088	1.58825		1.0133e-10	8.80864e-09	1.27585e-07	1.5185e-10	2.9099e-11	7.4701e-08	5.1736e-14		1	1	1	1	1	1	1
Clo1313_1672	hypothetical protein	-0.3115	-1.54033	-1.04206	-0.98413	-0.98328	-1.50502	-1.24028		0.00066738	9.0648e-36	6.4437e-33	9.6753e-30	1.0759e-29	2.4279e-34	2.5448e-24		1	1	1	1	1	1	1
Clo1313_1789	hypothetical protein	-0.49356	0.895298	1.05858	0.750134	0.723363	1.43456	1.90229		0.00635537	0.00022822	1.485e-10	9.41705e-06	2.0828e-05	7.1495e-10	1.8552e-16		1	1	1	1	1	1	1
Clo1313_2001	hypothetical protein	0.863496	1.16259	0.318599	0.640336	0.505699	1.0574	1.48301		2.9901e-13	3.6607e-12	0.0170746	9.54362e-08	3.75078e-05	3.0042e-10	6.3703e-19		1	1	1	1	1	1	1
Clo1313_2155	hypothetical protein	-0.18511	-0.5878	-0.42668	-0.63796	-0.46477	-0.73994	-0.76419		0.027192	1.5379e-08	6.93991e-09	2.201e-18	2.3563e-10	6.4052e-13	1.0649e-13		1	1	1	1	1	1	1
Clo1313_2343	hypothetical protein	-1.57142	-1.63363	-0.73034	-0.76629	-0.55256	-1.74984	-2.15946		2.3935e-13	1.02991e-07	0.00148791	0.00077731	0.0241832	1.02622e-08	1.0052e-12		1	1	1	1	1	1	1
Clo1313_2520	hypothetical protein	0.426187	0.950811	0.294559	0.350716	0.437103	0.838773	1.0063		4.15317e-05	2.1888e-11	0.00780676	0.00103956	2.48173e-05	4.32288e-09	1.2831e-12		1	1	1	1	1	1	1
Clo1313_2542	hypothetical protein	0.462681	-0.57903	0.630102	0.644656	0.985418	-1.00426	-0.98394		0.00311936	0.0107445	2.44576e-05	1.504e-05	9.7993e-12	1.4171e-06	2.40972e-06		1	1	1	1	1	1	1
Clo1313_2907	hypothetical protein	-0.89564	0.361679	-0.85636	-0.66322	-0.49893	0.396133	0.760706		2.1735e-16	0.0463673	4.1681e-15	1.62341e-09	8.96959e-06	0.0247028	1.36804e-06		1	1	1	1	1	1	1
Clo1313_2927	hypoxanthine phosphoribosyltransferase	0.076693	0.018631	0.194599	0.10551	0.181055	0.218287	0.338087		0.597598	0.971591	0.0143406	0.317355	0.0255464	0.0691692	0.00153725		0	0	1	0	1	0	1
Clo1313_1615	indolepyruvate ferredoxin oxidoreductase, beta subunit	0.088979	0.306251	0.196569	0.249764	0.192984	0.163893	0.41118		0.738023	0.0695853	0.116075	0.0289092	0.126192	0.530124	0.00774183		0	0	0	1	0	0	1
Clo1313_2347	inner-membrane translocator	-1.52706	-1.39385	-0.71425	-0.75863	-0.71383	-1.97956	-2.32134		1.0814e-20	2.20153e-09	2.463e-05	6.51496e-06	2.492e-05	1.0586e-17	1.2427e-23		1	1	1	1	1	1	1
Clo1313_1162	integral membrane protein MviN	0.135423	0.211379	0.573104	0.554678	0.435657	0.060013	-0.40495		0.870386	0.832358	0.0106763	0.0142453	0.0749814	0.967469	0.35147		0	0	1	1	0	0	0
Clo1313_0495	integral membrane sensor signal transduction histidine kinase	-0.93871	0.369253	-0.81877	-0.74763	-0.40122	0.28412	0.668276		3.92125e-07	0.344526	1.25042e-05	7.89519e-05	0.0667974	0.576612	0.0216803		1	0	1	1	0	0	1
Clo1313_2538	integral membrane sensor signal transduction histidine kinase	-1.01583	-1.37693	-0.61774	-0.58031	-0.46542	-1.42515	-1.81447		3.7201e-12	2.651e-11	4.55929e-05	0.0001446	0.00330405	4.9911e-12	1.2022e-18		1	1	1	1	1	1	1
Clo1313_0547	intracellular protease, PfpI family	0.732837	-1.34905	0.259098	-0.01355	-0.07061	-1.31788	-1.71246		3.12941e-05	2.83236e-08	0.298555	0.988025	0.93579	6.14581e-08	1.0582e-12		1	1	0	0	0	1	1
Clo1313_0358	iron-sulfur cluster repair di-iron protein	-0.23254	-2.57572	-0.71745	-0.49325	-0.39602	-2.74843	-2.94323		0.29795	2.3917e-32	4.48874e-06	0.00278008	0.022668	2.9413e-36	7.5631e-41		0	1	1	1	1	1	1
Clo1313_2034	iron-sulfur cluster-binding protein	-2.31003	-2.35101	-0.87372	0.729906	0.714911	-1.51376	-1.25735		3.1372e-99	3.6409e-59	4.1747e-19	8.8211e-14	2.8479e-13	1.3255e-27	9.6187e-20		1	1	1	1	1	1	1
Clo1313_2880	isoaspartyl dipeptidase	-0.52117	-0.59611	0.503982	0.447454	0.602741	-0.34073	-0.45278		0.00135688	0.0129506	0.00207303	0.00766038	0.00015024	0.264725	0.084506		1	1	1	1	1	0	0
Clo1313_1944	isocitrate dehydrogenase, NADP-dependent	0.342473	0.345429	0.335001	0.276558	0.236612	0.358666	0.638712		0.0036544	0.0574374	0.00465604	0.0259802	0.0708845	0.0456483	5.57732e-05		1	0	1	1	0	1	1
Clo1313_0101	ketol-acid reductoisomerase	0.02758	0.186992	0.000933	-0.01513	0.047538	0.155476	0.35009		0.954512	0.348808	0.998475	0.975278	0.919011	0.513217	0.0171893		0	0	0	0	0	0	1
Clo1313_1369	Late competence development protein ComFB	-0.06138	-0.40597	-0.16978	-0.26976	-0.43699	-0.24359	-0.50674		0.90971	0.0216358	0.291969	0.0356231	0.00015758	0.275508	0.00252484		0	1	0	1	1	0	1
Clo1313_1424	lipolytic protein G-D-S-L family	-0.43087	-0.77145	-0.83487	-1.13757	-0.96473	-1.02817	-0.95353		0.161883	0.0486497	0.00085871	2.3213e-06	8.3282e-05	0.00447518	0.00955191		0	1	1	1	1	1	1
Clo1313_1160	L-lactate dehydrogenase	0.699549	-0.52515	0.053779	-0.21925	-0.21266	-0.56993	-0.82604		1.2445e-15	4.3041e-05	0.892986	0.0297282	0.0368429	7.49155e-06	2.8131e-11		1	1	0	1	1	1	1
Clo1313_1878	L-lactate dehydrogenase/malate dehydrogenase	0.521643	0.744014	0.459857	0.470236	0.443101	0.526992	0.811402		1.581e-09	9.8596e-10	1.29314e-07	6.39291e-08	3.89779e-07	2.5237e-05	2.2333e-11		1	1	1	1	1	1	1
Clo1313_2956	MCP methyltransferase, CheR-type	-0.76092	0.041098	-0.70014	-0.32409	-0.32074	0.275568	0.226161		7.19863e-05	0.976043	0.00030481	0.188143	0.195431	0.60903	0.751869		1	0	1	0	0	0	0
Clo1313_1413	MCP methyltransferase, CheR-type	-1.57408	1.0042	-1.0138	-0.44578	-0.49063	1.25762	1.35124		2.3478e-14	0.00124519	1.53364e-06	0.075154	0.0425869	2.971e-05	6.15315e-06		1	1	1	0	1	1	1
Clo1313_2725	membrane protein of unknown function	-0.09623	-0.48842	0.116122	-0.40575	-0.28549	-0.88682	-0.71285		0.667961	0.00080258	0.511201	5.66871e-05	0.00766781	1.1517e-10	3.13033e-07		0	1	0	1	1	1	1
Clo1313_0051	metal dependent phosphohydrolase	-0.18244	0.51211	-0.78268	-1.32823	-1.18306	0.061068	0.404408		0.892752	0.486492	0.0201591	1.41972e-05	0.00013709	0.977808	0.683329		0	0	1	1	1	0	0
Clo1313_1122	metal dependent phosphohydrolase	0.224522	0.53541	0.154876	0.195334	0.147185	0.402578	0.687493		0.152722	0.00384555	0.450187	0.25166	0.496406	0.043986	0.00010885		0	1	0	0	0	1	1
Clo1313_1313	metal dependent phosphohydrolase	0.296776	0.284133	0.461341	0.383999	0.144033	0.266893	-0.27756		0.00588807	0.0965625	4.6708e-06	0.00019074	0.330767	0.129187	0.108061		1	0	1	1	0	0	0
Clo1313_0973	metal dependent phosphohydrolase	-1.42077	0.004939	-2.09855	-1.86168	-1.57214	-0.44705	-0.43802		1.23274e-08	0.997874	1.8193e-17	4.7158e-14	2.3841e-10	0.444841	0.463501		1	0	1	1	1	0	0
Clo1313_1320	metal dependent phosphohydrolase	-0.81884	0.854814	-1.20629	-1.48739	-1.2078	0.100583	0.276913		0.0075232	0.0692442	2.66643e-05	1.29475e-07	2.59845e-05	0.960787	0.852225		1	0	1	1	1	0	0
Clo1313_3022	metal dependent phosphohydrolase	0.440024	-1.12851	-0.36264	-0.41514	-0.07782	-1.36619	-1.13167		0.0035931	1.15567e-08	0.0219955	0.00667297	0.90865	3.2654e-12	1.04823e-08		1	1	1	1	0	1	1
Clo1313_0965	metal dependent phosphohydrolase	-1.73666	0.710674	-1.43191	-1.51222	-1.19938	0.824735	1.11083		3.4172e-28	0.00297101	6.6445e-20	5.6566e-22	2.009e-14	0.00040362	8.13483e-07		1	1	1	1	1	1	1
Clo1313_2798	metal-dependent phosphohydrolase HD sub domain	0.431515	-0.54118	0.294016	0.327613	0.354133	-0.54198	-0.84477		0.00676554	0.0193468	0.102727	0.0576003	0.035089	0.0191199	6.98513e-05		1	1	0	0	1	1	1
Clo1313_0332	metalloendopeptidase, glycoprotease family	0.479317	-0.47227	0.197404	0.365439	0.251462	-0.30243	-0.61379		0.0250967	0.175912	0.618982	0.12289	0.407067	0.548929	0.0485251		1	0	0	0	0	0	1
Clo1313_2745	metalloenzyme domain protein	0.027276	-1.27888	-0.33836	-0.34198	-0.10937	-1.92725	-1.84556		0.976602	3.4042e-07	0.130073	0.124114	0.889726	5.1373e-15	7.0052e-14		0	1	0	0	0	1	1
Clo1313_2569	metallophosphoesterase	1.25527	0.276246	0.059298	-0.2108	-0.24438	0.186529	0.363542		8.407e-42	0.0733644	0.878067	0.0489078	0.0168742	0.331988	0.0102602		1	0	0	1	1	0	1
Clo1313_0327	metallophosphoesterase	-0.57901	-0.9996	-0.9368	-1.02392	-1.14924	-1.29356	-1.92197		4.26979e-05	3.1683e-07	7.0937e-12	5.9305e-14	3.2909e-17	1.9195e-11	1.7897e-23		1	1	1	1	1	1	1
Clo1313_0467	methionine aminopeptidase, type I	-1.09347	0.19596	0.006516	0.026501	0.014205	0.015856	0.344707		6.3289e-25	0.426144	0.990995	0.961933	0.97954	0.983814	0.0502887		1	0	0	0	0	0	0
Clo1313_2897	methionyl-tRNA formyltransferase	-0.81473	0.374001	-0.55012	-0.27669	-0.27531	0.226333	0.631438		9.1664e-33	0.0001903	3.8233e-16	8.61537e-05	9.42935e-05	0.0437547	4.6449e-11		1	1	1	1	1	1	1
Clo1313_1022	methyl-accepting chemotaxis sensory transducer	-0.18698	0.908495	0.061862	-0.23169	-0.21484	0.89525	1.01137		0.442183	1.545e-05	0.933612	0.258596	0.320214	2.11674e-05	1.15939e-06		0	1	0	0	0	1	1
Clo1313_1440	methyl-accepting chemotaxis sensory transducer	-1.11546	0.481484	-0.6439	-0.39176	-0.32799	0.878928	0.433084		2.3675e-12	0.0757366	0.00010253	0.0332751	0.094982	0.00017067	0.127069		1	0	1	1	0	1	0
Clo1313_1820	methyl-accepting chemotaxis sensory transducer	-0.3195	-0.16637	-0.67183	-0.83566	-0.75991	-0.61087	-0.18532		0.157644	0.865204	0.00022227	2.48256e-06	2.21824e-05	0.0293611	0.824906		0	0	1	1	1	1	0
Clo1313_1929	methyl-accepting chemotaxis sensory transducer	-0.65744	1.09328	-0.20952	-0.10465	0.002526	1.21896	1.25583		0.00851062	0.00127448	0.714825	0.928886	0.998379	0.0002572	0.00015577		1	1	0	0	0	1	1
Clo1313_1963	methyl-accepting chemotaxis sensory transducer	0.050663	0.796368	-0.08291	-0.44064	-0.39331	0.311323	0.60311		0.945105	0.0001297	0.900581	0.00418135	0.0127357	0.277875	0.00576535		0	1	0	1	1	0	1
Clo1313_2193	methyl-accepting chemotaxis sensory transducer	-0.90856	-0.05852	-0.74079	-0.55741	-0.39127	0.032688	0.3553		2.67385e-09	0.958105	1.73333e-06	0.00050751	0.0237662	0.976883	0.227993		1	0	1	1	1	0	0
Clo1313_2259	methyl-accepting chemotaxis sensory transducer	-1.22863	1.51472	-0.51952	-0.32646	-0.30411	1.95792	2.03081		3.9991e-10	5.94927e-08	0.018898	0.225865	0.281525	1.3253e-12	1.8091e-13		1	1	1	0	0	1	1
Clo1313_0532	methyl-accepting chemotaxis sensory transducer	-0.7359	0.939008	-1.14717	-0.79692	-0.59776	1.14194	1.28963		1.35318e-06	1.551e-05	1.3897e-14	1.40037e-07	0.00012458	8.98696e-08	1.18595e-09		1	1	1	1	1	1	1
Clo1313_0587	methyl-accepting chemotaxis sensory transducer	-0.70096	0.60616	-0.84562	-0.56524	-0.55447	0.862345	0.877087		8.41973e-07	0.00479626	1.78291e-09	0.00010349	0.0001456	2.20477e-05	1.53586e-05		1	1	1	1	1	1	1
Clo1313_0992	methyl-accepting chemotaxis sensory transducer	-1.14473	1.24267	-1.04056	-0.76357	-0.70847	1.28976	1.23979		3.3173e-11	5.0036e-07	1.93828e-09	1.71641e-05	7.69386e-05	1.68593e-07	5.3392e-07		1	1	1	1	1	1	1
Clo1313_2250	methyl-accepting chemotaxis sensory transducer	-0.59244	1.3033	-0.76344	-1.01061	-0.82406	1.23421	1.30666		0.0301037	0.00019978	0.00292382	3.89458e-05	0.00112628	0.00047702	0.00019124		1	1	1	1	1	1	1
Clo1313_2546	methylated-DNA/protein-cysteine methyltransferase	0.333996	0.998597	0.236946	0.589985	0.12055	0.95429	0.830454		0.0345873	3.40395e-07	0.196156	2.90446e-05	0.745772	1.19402e-06	3.06118e-05		1	1	0	1	0	1	1
Clo1313_0141	methyltransferase FkbM family	-0.05662	0.939413	-0.66133	-0.07726	-0.17062	1.25993	1.41811		0.930705	1.70373e-07	2.02803e-07	0.89187	0.395742	1.1135e-12	1.0194e-15		0	1	1	0	0	1	1
Clo1313_3026	methyltransferase GidB	0.103989	0.346874	0.324335	0.0089	-0.08696	0.23818	0.056474		0.445671	0.00546606	0.00012033	0.983447	0.602533	0.0891616	0.923548		0	1	1	0	0	0	0
Clo1313_0373	methyltransferase MtaA/CmuA family	-0.49156	0.238029	0.943327	0.296036	0.293706	-0.73709	-1.11925		0.00229939	0.561512	3.4515e-10	0.115802	0.120055	0.00103058	1.64644e-07		1	0	1	0	0	1	1
Clo1313_0374	methyltransferase MtaA/CmuA family	-0.54369	-0.07982	0.786929	0.280117	0.228018	-0.68353	-0.94741		0.00033423	0.938955	6.73691e-08	0.124965	0.266991	0.00166009	5.15689e-06		1	0	1	0	0	1	1
Clo1313_0477	methyltransferase small	-1.26814	1.1302	0.450693	-0.17105	-0.25467	1.21848	1.36886		5.5076e-16	5.3305e-07	0.00960212	0.591466	0.247466	5.48352e-08	7.9112e-10		1	1	1	0	0	1	1
Clo1313_2888	Mg2 transporter protein CorA family protein	0.590464	1.72399	0.288226	0.678159	0.426326	2.1276	2.07253		0.0006375	6.3595e-14	0.184902	6.31632e-05	0.0215246	2.102e-20	1.8728e-19		1	1	0	1	1	1	1
Clo1313_0056	MotA/TolQ/ExbB proton channel	-0.61807	0.065995	-0.5058	-0.47805	-0.31857	-0.15021	0.016701		0.0338828	0.971413	0.10743	0.138324	0.460198	0.933484	0.993187		1	0	0	0	0	0	0
Clo1313_1415	multi-sensor hybrid histidine kinase	-1.18418	1.69257	-0.40873	-0.06142	-0.07159	2.15308	1.99373		1.1399e-15	5.2307e-16	0.0137628	0.935831	0.925063	9.0823e-25	1.4927e-21		1	1	1	0	0	1	1
Clo1313_1679	Mur ligase middle domain protein	0.450262	1.43971	-0.11964	-0.03349	0.155657	1.31735	1.70185		0.039721	7.70543e-08	0.884559	0.972902	0.783003	1.03739e-06	1.4388e-10		1	1	0	0	0	1	1
Clo1313_0398	Na/Pi-cotransporter II-related protein	0.082475	-0.67658	0.204713	0.629172	0.27683	-0.0683	-0.66334		0.941257	0.064363	0.702546	0.00867995	0.452128	0.96589	0.0718721		0	0	0	1	0	0	0
Clo1313_2254	NAD(P)H dehydrogenase (quinone)	-0.26119	-0.45517	0.051637	-0.69375	-0.52787	-0.67286	-0.765		0.306026	0.150556	0.95447	0.00012238	0.00530172	0.0140383	0.00401791		0	0	0	1	1	1	1
Clo1313_0144	NAD-dependent epimerase/dehydratase	-0.30073	0.914195	-1.04323	-0.94582	-0.61925	0.784337	0.982512		0.498725	0.021255	4.96385e-05	0.00028266	0.0300722	0.060051	0.0116238		0	1	1	1	1	0	1
Clo1313_0892	NAD-dependent epimerase/dehydratase	0.694615	0.986394	0.52304	0.847255	0.646354	1.29429	1.44783		0.00399524	0.00358858	0.0445568	0.00027763	0.00839047	6.53859e-05	6.12371e-06		1	1	1	1	1	1	1
Clo1313_1882	NADH dehydrogenase (quinone)	0.185713	0.531533	0.223895	0.242304	0.31599	0.461927	0.628527		0.153525	0.00035058	0.0618213	0.0377767	0.0036989	0.00241359	1.56726e-05		0	1	0	1	1	1	1
Clo1313_0542	NADH:flavin oxidoreductase/NADH oxidase	-0.61908	-0.68258	0.264757	0.166512	0.30403	-0.14578	-0.46499		0.00017918	0.00504008	0.222317	0.618888	0.130524	0.877586	0.089256		1	1	0	0	0	0	0
Clo1313_1885	NADH-quinone oxidoreductase, E subunit	0.523662	0.537383	0.452487	0.462219	0.451768	0.519552	0.727265		1.9375e-06	0.00084016	5.11772e-05	3.36327e-05	5.27934e-05	0.00132625	2.6467e-06		1	1	1	1	1	1	1
Clo1313_0571	NADH-ubiquinone oxidoreductase chain 49kDa	0.126615	-0.41889	0.808448	0.708068	0.675012	0.027126	0.076374		0.865774	0.258596	2.52277e-05	0.00028688	0.00059884	0.984259	0.955677		0	0	1	1	1	0	0
Clo1313_1016	nicotinate (nicotinamide) nucleotide adenylyltransferase	0.970753	0.63857	0.301696	0.468627	0.473024	0.478493	0.790482		6.63567e-09	0.0148606	0.166017	0.0112747	0.0103644	0.0980161	0.00158294		1	1	0	1	1	0	1
Clo1313_2441	NifU-like domain-containing protein	0.677974	0.816722	0.684691	0.698601	0.586987	0.946934	0.640627		9.8088e-18	2.2621e-13	4.7235e-18	9.9879e-19	1.1864e-13	1.7192e-17	1.23175e-08		1	1	1	1	1	1	1
Clo1313_0124	nitrite and sulphite reductase 4Fe-4S region	-1.40658	-0.23843	0.209867	-0.03485	-0.13629	-0.93595	-1.47033		2.3823e-11	0.797764	0.662359	0.974748	0.879951	0.00352888	1.06633e-06		1	0	0	0	0	1	1
Clo1313_2339	nitrogenase iron protein	-2.26202	-0.05272	-0.12684	-0.23527	-0.1381	-0.40499	-0.64819		7.9009e-32	0.970341	0.873838	0.48527	0.845377	0.308246	0.0387308		1	0	0	0	0	0	1
Clo1313_0588	nitroreductase	-0.68732	0.363496	-0.79678	-0.60307	-0.72345	0.84863	0.483786		4.37517e-07	0.130638	3.33411e-09	1.19239e-05	9.44574e-08	1.26433e-05	0.0249573		1	0	1	1	1	1	1
Clo1313_1658	nitroreductase	0.176505	-0.89668	-0.30436	-0.45472	-0.28017	-1.22618	-1.02024		0.322993	1.43271e-07	0.0258887	0.00028915	0.045822	2.8628e-13	1.6051e-09		0	1	1	1	1	1	1
Clo1313_1454	nucleic acid binding protein	0.210238	0.274539	0.310934	0.262109	0.249326	0.28735	0.199418		0.00180066	0.00428379	1.17732e-06	5.72581e-05	0.00014266	0.00254507	0.0577459		1	1	1	1	1	1	0
Clo1313_2756	nucleoside recognition domain protein	-1.58294	-1.63668	0.311283	-0.31517	0.32602	-1.57615	-0.50642		3.4947e-24	9.5872e-14	0.110874	0.104656	0.0884924	7.7531e-13	0.0518529		1	1	0	0	0	1	0
Clo1313_2757	nucleoside recognition domain protein	-0.24641	-0.19856	0.752367	0.41613	0.537181	-0.40082	-0.15502		0.108987	0.54997	1.16454e-09	0.00158593	2.33279e-05	0.0505573	0.738856		0	0	1	1	1	0	0
Clo1313_1508	Nucleoside-diphosphate kinase	0.617523	0.560755	0.261339	0.363418	0.505158	0.458531	1.00718		0.00017614	0.0273548	0.229352	0.0506593	0.00300424	0.0932436	9.84644e-06		1	1	0	0	1	0	1
Clo1313_1134	Nucleotidyl transferase	-0.16017	-0.4369	0.725982	0.461597	0.426572	-0.28938	-0.25291		0.874276	0.443031	0.00622511	0.135422	0.185554	0.765848	0.832358		0	0	1	0	0	0	0
Clo1313_0308	NusG antitermination factor	0.421552	0.884645	0.536176	0.548112	0.501333	0.77118	1.16174		2.671e-05	1.2792e-10	4.83333e-08	2.31029e-08	3.80483e-07	2.62379e-08	2.1062e-17		1	1	1	1	1	1	1
Clo1313_0899	O-antigen polymerase	-0.10797	0.295861	-0.21705	-0.62187	-0.60112	0.087404	0.530414		0.826146	0.325959	0.298116	2.374e-05	4.71446e-05	0.932377	0.0197139		0	0	0	1	1	0	1
Clo1313_2331	oxidoreductase/nitrogenase component 1	-1.05875	0.214112	0.116103	0.122235	0.157808	-0.32639	-0.86968		6.39732e-08	0.807519	0.896757	0.88663	0.79157	0.504341	0.00299657		1	0	0	0	0	0	1
Clo1313_0930	oxygen-independent coproporphyrinogen III oxidase	-0.07724	0.091519	0.282332	0.506445	0.206407	0.602782	-0.47453		0.846925	0.896018	0.0203878	4.09185e-06	0.131188	0.00013988	0.00399174		0	0	1	1	0	1	1
Clo1313_1910	PA14 domain protein	-0.92513	-0.96675	-0.3645	-0.46293	-0.33684	-0.82258	-0.8955		0.00034745	0.0118363	0.320152	0.14314	0.388839	0.0409899	0.0223433		1	1	0	0	0	1	1
Clo1313_1317	pantoate/beta-alanine ligase	0.662776	1.15069	0.2476	0.566497	0.479147	0.123674	0.49739		7.0068e-11	7.6526e-16	0.0352834	3.23365e-08	3.95336e-06	0.759542	0.00111683		1	1	1	1	1	0	1
Clo1313_3025	parB-like partition protein	-0.01711	0.218174	-0.00125	-0.63506	-0.77576	0.075852	-0.03599		0.976883	0.379091	0.998379	1.84855e-08	4.0559e-12	0.925305	0.965145		0	0	0	1	1	0	0
Clo1313_0008	parB-like partition protein	0.533899	0.389916	0.08858	0.323305	0.099135	0.088848	0.154675		6.65907e-06	0.0395575	0.821149	0.0121015	0.763413	0.911699	0.696741		1	1	0	1	0	0	0
Clo1313_0501	Pectate lyase/Amb allergen	-0.07079	-0.69033	0.012251	0.003056	0.291082	-0.8113	-0.69257		0.955954	0.107528	0.992725	0.998211	0.512096	0.0440602	0.105929		0	0	0	0	0	1	0
Clo1313_2843	Pectate lyase/Amb allergen	-0.10195	0.999366	0.147893	0.384729	0.109863	1.21594	0.689427		0.931504	0.00416485	0.880536	0.219303	0.925362	0.000307	0.0761309		0	1	0	0	0	1	0
Clo1313_0500	Pectinesterase	-0.11819	-0.50584	0.304715	0.313575	0.571448	-0.58412	-0.74086		0.833935	0.0573228	0.133256	0.117356	0.00070213	0.021492	0.00206024		0	0	0	0	1	1	1
Clo1313_2433	penicillin-binding protein, 1A family	0.358882	-0.23912	0.36705	0.340719	0.226732	-0.07884	-0.56092		0.00554318	0.34945	0.00436151	0.00926438	0.13258	0.927215	0.00171082		1	0	1	1	0	0	1
Clo1313_1231	peptidase M16 domain protein	0.285779	0.848851	0.267249	0.211059	0.180722	0.995917	1.10213		0.264159	0.00176917	0.318887	0.528178	0.657195	0.00016763	2.47173e-05		0	1	0	0	0	1	1
Clo1313_2550	Peptidase M23	0.045483	-0.3511	-0.39631	-0.16131	-0.496	0.076684	-0.58254		0.947831	0.146752	0.00662594	0.497552	0.00039475	0.936508	0.00433112		0	0	1	0	1	0	1
Clo1313_2134	Peptidase M23	-0.29404	1.04047	0.46992	0.614822	0.51652	1.62126	1.55445		0.0485015	6.94978e-09	0.00042464	1.92273e-06	8.64842e-05	8.0756e-20	2.3428e-18		1	1	1	1	1	1	1
Clo1313_1969	peptidase S1 and S6 chymotrypsin/Hap	-1.37996	0.150256	-1.15435	-1.17204	-0.9825	-0.21038	-0.04406		1.63545e-08	0.931743	3.18308e-06	2.16856e-06	9.79269e-05	0.890371	0.980082		1	0	1	1	1	0	0
Clo1313_2396	peptidase S14 ClpP	-0.3223	0.216247	0.879572	0.288038	0.205044	-0.72589	-0.93426		0.174413	0.764685	1.62683e-06	0.257123	0.552382	0.00950856	0.00045555		0	0	1	0	0	1	1
Clo1313_1476	Peptidase S7 flavivirus helicase (NS3)	-0.37011	0.688894	0.585464	-0.195	0.040027	0.686496	0.708171		0.00474178	9.0396e-05	1.80648e-06	0.246978	0.949034	9.62664e-05	5.39551e-05		1	1	1	0	0	1	1
Clo1313_2744	peptidase U32	0.155918	-0.85144	-0.2496	0.052695	0.078831	-0.76737	-0.80833		0.608694	7.091e-05	0.208375	0.94455	0.913396	0.00041615	0.00017926		0	1	0	0	0	1	1
Clo1313_0541	peptide methionine sulfoxide reductase	0.191262	-1.54051	0.793575	0.685826	1.16652	-1.20857	-1.12355		0.283708	8.2813e-19	1.4259e-10	3.81444e-08	2.8936e-21	4.1572e-12	1.3005e-10		0	1	1	1	1	1	1
Clo1313_1708	Peptidoglycan-binding lysin domain	-0.02077	1.40869	0.040397	-0.13917	-0.36193	1.92853	1.80403		0.974072	2.5638e-16	0.949316	0.55294	0.00706068	8.6857e-29	1.5019e-25		0	1	0	0	1	1	1
Clo1313_2164	Peptidylprolyl isomerase	0.446135	0.110043	0.216502	0.081644	-0.12314	0.148168	-0.01713		9.987e-11	0.553931	0.0037723	0.518017	0.175747	0.292647	0.97316		1	0	1	0	0	0	0
Clo1313_0219	peptidyl-tRNA hydrolase	0.18885	0.289288	0.81913	0.568339	0.374169	0.437976	-0.11191		0.79157	0.741252	0.00087505	0.0339852	0.250612	0.403853	0.94755		0	0	1	1	0	0	0
Clo1313_2638	peroxiredoxin	-0.07549	0.06536	-0.12907	-0.09177	-0.03562	0.143455	0.305882		0.623387	0.88208	0.174654	0.453838	0.923548	0.362584	0.00604959		0	0	0	0	0	0	1
Clo1313_2395	phage major capsid protein, HK97 family	-0.33584	-0.00644	0.736951	0.043457	-0.0843	-0.75801	-1.11855		0.229036	0.99652	0.00056805	0.967146	0.935592	0.0181675	0.00016643		0	0	1	0	0	1	1
Clo1313_2390	phage major tail protein, phi13 family	-0.34723	-0.18972	0.685557	0.169355	0.04998	-0.70579	-1.03948		0.165393	0.85406	0.00071219	0.743762	0.959981	0.0207882	0.00022827		0	0	1	0	0	1	1
Clo1313_2397	phage portal protein, HK97 family	-0.42221	0.254145	0.660809	0.064646	0.058266	-0.65557	-1.00477		0.0817263	0.726775	0.00198647	0.950462	0.955344	0.0455211	0.00068164		0	0	1	0	0	1	1
Clo1313_2392	phage protein, HK97 gp10 family	-0.13628	-0.42786	1.21204	0.785287	0.876307	-0.68888	-0.59306		0.753118	0.125794	6.9428e-15	7.65205e-07	2.68166e-08	0.00405434	0.0169241		0	0	1	1	1	1	1
Clo1313_1156	phage shock protein C, PspC	0.102466	0.829323	0.424035	0.820262	0.42577	1.53479	1.34249		0.721514	2.08364e-07	0.0003024	1.886e-13	0.00028327	1.7757e-22	1.2659e-17		0	1	1	1	1	1	1
Clo1313_0380	Phenylacetate--CoA ligase	-0.58606	-0.06159	0.650729	0.173241	0.144594	-0.73372	-1.05153		0.00047583	0.958105	8.23e-05	0.590953	0.7271	0.00234021	4.522e-06		1	0	1	0	0	1	1
Clo1313_1227	phosphoesterase RecJ domain protein	-0.22663	-0.04623	-0.04757	-0.18136	-0.1425	-0.03747	-0.34809		0.0460794	0.948284	0.923965	0.145642	0.325399	0.957963	0.0247181		1	0	0	0	0	0	1
Clo1313_2931	phosphoesterase RecJ domain protein	-0.03283	-0.05055	0.301344	0.245836	0.201823	0.344086	0.251194		0.943388	0.937346	0.00169115	0.0142782	0.0584747	0.0143473	0.108878		0	0	1	1	0	1	0
Clo1313_1517	Phosphoglycerate mutase	0.414717	-0.18661	-0.01013	0.064448	0.003868	-0.16965	-0.39491		3.78969e-06	0.301796	0.982765	0.83805	0.993549	0.383932	0.00301667		1	0	0	0	0	0	1
Clo1313_2101	phosphopantetheine-binding protein	-0.25421	-1.28842	-0.31328	-0.16481	-0.11162	-1.15205	-1.38389		0.00037656	9.7084e-40	6.88012e-06	0.0366153	0.236827	1.1423e-32	5.6649e-45		1	1	1	1	0	1	1
Clo1313_1013	phosphoribosylamine/glycine ligase	-0.43163	-0.29196	0.083126	-0.24015	-0.24457	-0.11433	-0.1872		4.29394e-07	0.0318785	0.668871	0.0100006	0.00842473	0.683905	0.264337		1	1	0	1	1	0	0
Clo1313_1348	Phosphoribosylanthranilate isomerase	0.377973	-1.02561	-0.85866	-0.44892	-0.45145	-0.93946	-1.52872		6.23364e-05	1.1078e-15	3.1642e-21	1.28416e-06	1.10653e-06	2.2628e-13	3.2302e-32		1	1	1	1	1	1	1
Clo1313_0430	phosphoribosyl-ATP diphosphatase	-0.46143	0.160793	0.328112	0.184676	0.217749	0.089622	0.502048		2.875e-05	0.605718	0.00485754	0.198994	0.0998719	0.897656	0.00183296		1	0	1	0	0	0	1
Clo1313_2084	phosphoryl transfer system HPr	-0.27286	-1.5883	-0.59879	-0.92423	-0.6198	-1.64224	-1.50529		0.341763	2.34386e-09	0.0034126	1.57536e-06	0.00227952	6.2444e-10	1.67666e-08		0	1	1	1	1	1	1
Clo1313_2114	Phosphotransferase system, phosphocarrier protein HPr	-0.57463	-0.6305	-0.25126	-0.5173	-0.56404	-0.24759	-0.55108		0.00017708	0.00523344	0.205408	0.00089746	0.00024199	0.508974	0.01816		1	1	0	1	1	0	1
Clo1313_0336	PHP domain protein	0.835051	-0.14448	0.942753	0.988597	1.01791	0.265612	0.17261		5.49479e-07	0.888862	1.18207e-08	2.03636e-09	6.3623e-10	0.54732	0.832706		1	0	1	1	1	0	0
Clo1313_1021	PKD domain containing protein	-1.50469	-1.00378	-0.06783	-0.42316	-0.04577	-1.4445	-1.46918		3.3853e-14	0.00073962	0.948057	0.0806313	0.964917	3.98588e-07	2.43548e-07		1	1	0	0	0	1	1
Clo1313_0794	polar amino acid ABC transporter, inner membrane subunit	0.391204	0.653705	0.498515	0.495094	0.484483	0.832451	0.966998		6.02458e-05	1.23487e-06	1.66066e-07	2.04173e-07	3.8552e-07	3.544e-10	2.4094e-13		1	1	1	1	1	1	1
Clo1313_0859	polynucleotide adenylyltransferase/metal dependent phosphohydrolase	0.46402	-0.38734	0.158295	0.155808	0.182421	-0.37637	-0.48357		0.0027313	0.13215	0.580619	0.593936	0.455542	0.149249	0.0399907		1	0	0	0	0	0	1
Clo1313_0900	polysaccharide biosynthesis protein	0.046528	0.334961	-0.09247	-0.47599	-0.37358	0.049922	0.482291		0.954365	0.29559	0.898683	0.00521122	0.0399472	0.965301	0.0673754		0	0	0	1	1	0	0
Clo1313_1680	polysaccharide deacetylase	-0.01109	2.3376	0.326947	-0.13076	0.013355	2.08858	2.30344		0.987473	2.8594e-34	0.0355956	0.679778	0.984741	4.6283e-28	2.1495e-33		0	1	1	0	0	1	1
Clo1313_0112	Porphobilinogen synthase	-0.75041	-0.51562	-0.10947	-0.45989	-0.30375	-1.18455	-1.47617		6.51976e-05	0.103348	0.895618	0.0264481	0.221256	5.64795e-06	8.70158e-09		1	0	0	1	0	1	1
Clo1313_2533	PP-loop domain protein	-0.03822	0.266421	0.111489	0.093557	0.140935	-0.01938	0.297918		0.924781	0.0393634	0.358298	0.514888	0.174255	0.973301	0.0171856		0	1	0	0	0	0	1
Clo1313_0746	PRC-barrel domain protein	-0.05103	-0.6198	0.291095	-0.11147	-0.04614	-0.71306	-0.85749		0.919524	2.01539e-05	0.00834901	0.571246	0.928925	6.63711e-07	1.43838e-09		0	1	1	0	0	1	1
Clo1313_0465	preprotein translocase, SecY subunit	-0.83572	0.276022	0.080131	-0.03036	0.045595	0.144797	0.499042		6.0535e-14	0.188296	0.84751	0.958245	0.936519	0.718637	0.00339084		1	0	0	0	0	0	1
Clo1313_1259	preprotein translocase, YajC subunit	0.402668	0.147026	0.493156	0.681721	0.647376	0.432383	0.281905		0.297184	0.938012	0.148505	0.0235565	0.0342925	0.5273	0.82171		0	0	0	1	1	0	0
Clo1313_0032	protein of unknown function DUF1021	-0.07852	-0.2898	-0.11402	-0.14942	-0.08482	-0.27002	0.142087		0.592395	0.0104141	0.268072	0.0926838	0.52618	0.0190799	0.373056		0	1	0	0	0	1	0
Clo1313_2908	protein of unknown function DUF115	-0.7608	1.30853	-0.40306	-0.26799	-0.09904	1.31547	1.60863		0.00148162	6.62179e-05	0.171172	0.509449	0.931797	5.98761e-05	5.47225e-07		1	1	0	0	0	1	1
Clo1313_2906	protein of unknown function DUF115	-0.9273	0.872892	-0.60259	-0.25625	-0.24913	1.06947	1.25416		6.3259e-10	6.389e-05	0.00010782	0.205032	0.225882	5.7031e-07	3.07693e-09		1	1	1	0	0	1	1
Clo1313_2276	protein of unknown function DUF125 transmembrane	0.812938	-0.33018	0.280478	0.224348	0.13692	-0.06337	-0.01639		2.83134e-05	0.473671	0.314769	0.512382	0.841973	0.963512	0.990944		1	0	0	0	0	0	0
Clo1313_1675	protein of unknown function DUF1312	0.774383	0.608311	0.267747	0.836865	0.18132	0.900742	1.03677		8.10854e-05	0.0522499	0.357174	1.738e-05	0.689437	0.00149603	0.00018746		1	0	0	1	0	1	1
Clo1313_2913	protein of unknown function DUF180	0.00735	0.715269	0.710829	0.702759	0.80753	0.512955	1.17888		0.994733	0.0365033	0.00151096	0.001749	0.00023421	0.194187	0.00012399		0	1	1	1	1	0	1
Clo1313_2328	protein of unknown function DUF214	-0.83038	0.74638	0.002512	0.176305	0.22431	0.106138	0.229012		5.632e-05	0.0175409	0.998211	0.743224	0.561495	0.941031	0.787529		1	1	0	0	0	0	0
Clo1313_1153	Protein of unknown function DUF2225	-0.49461	0.794101	-0.77726	-0.56464	-0.43726	0.599584	0.521683		0.00129105	0.00018447	9.63732e-08	0.00017612	0.0054932	0.00729686	0.0242869		1	1	1	1	1	1	1
Clo1313_1386	Protein of unknown function DUF2273	0.571032	1.00391	0.510245	0.679969	0.579403	0.475732	1.38878		0.00036564	5.42118e-06	0.00176733	1.45912e-05	0.00029091	0.064733	1.4372e-10		1	1	1	1	1	0	1
Clo1313_2076	Protein of unknown function DUF2344	0.190985	-0.22976	0.035554	0.1128	-0.17197	-0.28913	-0.7049		0.621493	0.735118	0.970341	0.890371	0.700869	0.560142	0.0138249		0	0	0	0	0	0	1
Clo1313_2755	Protein of unknown function DUF2600	-1.03569	-2.29176	0.208362	-0.10015	0.524501	-2.28383	-1.76155		3.12661e-05	1.4935e-11	0.758113	0.935596	0.0707896	1.7629e-11	3.17608e-07		1	1	0	0	0	1	1
Clo1313_2734	protein of unknown function DUF28	0.443734	-0.10752	0.337258	0.35583	0.248914	0.140925	-0.45947		0.00020722	0.87158	0.0073199	0.00419389	0.0708738	0.751966	0.0101585		1	0	1	1	0	0	1
Clo1313_2711	protein of unknown function DUF324	-0.20087	0.544557	-0.08161	0.206079	0.020281	0.777056	0.559637		0.194054	0.00173184	0.852925	0.17645	0.973247	2.7486e-06	0.00121576		0	1	0	0	0	1	1
Clo1313_2764	protein of unknown function DUF327	-0.02841	0.707426	-0.00163	0.111157	-0.04174	0.950606	0.960776		0.960787	9.83577e-06	0.997809	0.654956	0.941564	1.24087e-09	8.1122e-10		0	1	0	0	0	1	1
Clo1313_0625	Protein of unknown function DUF3520	0.278503	0.208952	0.21824	0.447011	0.207226	0.844298	0.311384		0.446999	0.864532	0.656035	0.095038	0.694448	0.0135423	0.646301		0	0	0	0	0	1	0
Clo1313_0414	Protein of unknown function DUF3592	0.114104	-0.0319	-0.05393	0.091067	0.137535	-0.12892	0.566392		0.700299	0.971511	0.931347	0.827	0.551898	0.826146	0.00194662		0	0	0	0	0	0	1
Clo1313_1223	protein of unknown function DUF448	0.164056	0.420344	0.21539	0.249796	0.122476	0.274202	0.434768		0.0921868	0.00035419	0.0153643	0.00362585	0.284735	0.0341478	0.00020468		0	1	1	1	0	1	1
Clo1313_1653	protein of unknown function DUF503	0.412189	-0.16102	5.816e-05	-0.06707	0.014109	-0.30495	-0.50226		2.17741e-05	0.496873	0.999891	0.850496	0.977431	0.0517244	0.00031186		1	0	0	0	0	0	1
Clo1313_1189	protein of unknown function DUF512	0.470301	1.08452	0.776105	0.893611	0.269261	1.2128	1.06823		0.085682	0.00112999	0.00113304	0.00012786	0.504744	0.00021049	0.00138065		0	1	1	1	0	1	1
Clo1313_1430	protein of unknown function DUF552	0.025349	0.217597	0.013972	0.002887	-0.00377	0.165097	0.539148		0.938854	0.0396159	0.966972	0.993479	0.991347	0.164413	3.4747e-09		0	1	0	0	0	0	1
Clo1313_2256	protein of unknown function DUF6 transmembrane	0.110847	-0.02953	0.681721	0.417378	0.188442	-0.19074	-0.6294		0.737317	0.974182	5.16485e-08	0.00165597	0.298495	0.588988	0.0006654		0	0	1	1	0	0	1
Clo1313_1138	protein of unknown function DUF881	0.355257	-0.32436	0.246474	0.04209	-0.18151	-0.23808	-0.83399		0.0709901	0.361539	0.304126	0.960694	0.573182	0.631885	0.00059456		0	0	0	0	0	0	1
Clo1313_0095	protein of unknown function DUF951	-0.22592	-0.54358	0.322841	0.537454	0.591625	-0.3278	-0.55343		0.599304	0.15476	0.287623	0.0244899	0.0110742	0.57216	0.14362		0	0	0	1	1	0	0
Clo1313_2082	protein of unknown function DUF965	0.005767	-0.03127	-0.01501	-0.24157	-0.08155	-0.64091	0.085468		0.990944	0.963587	0.975582	0.0228165	0.752167	1.77469e-06	0.879145		0	0	0	1	0	1	0
Clo1313_1071	protein of unknown function DUF990	-0.20157	-0.78043	0.03206	0.549879	0.18313	-0.2925	-0.70847		0.569401	0.00484278	0.97304	0.00526016	0.648591	0.5438	0.0123732		0	1	0	1	0	0	1
Clo1313_2069	protein of unknown function UPF0044	0.557324	-0.04085	0.344069	0.03324	0.121525	-0.0551	-0.23234		6.1575e-12	0.945333	4.13e-05	0.936258	0.310816	0.925305	0.102161		1	0	1	0	0	0	0
Clo1313_2135	protein of unknown function UPF0180	-0.00463	0.611516	0.22303	0.614518	0.483326	0.896521	1.11444		0.992909	7.98769e-06	0.0449065	9.8183e-11	5.26187e-07	1.8693e-11	5.3484e-17		0	1	1	1	1	1	1
Clo1313_1431	protein of unknown function YGGT	0.545522	1.02604	0.722957	0.683204	0.758927	0.79934	1.40685		0.0849611	0.0118305	0.01273	0.0202737	0.0082297	0.0685551	0.00027546		0	1	1	1	1	0	1
Clo1313_1664	protein serine/threonine phosphatase	0.198932	0.28734	0.030342	0.094388	-0.03022	0.233173	0.389513		0.0337079	0.0281925	0.942107	0.533597	0.942384	0.0988387	0.00140351		1	1	0	0	0	0	1
Clo1313_0059	protein-(glutamine-N5) methyltransferase, release factor-specific	0.427965	0.574358	0.699324	0.885448	0.750744	1.03108	0.935536		0.0188006	0.0268026	2.64174e-05	5.51339e-08	5.48546e-06	9.3447e-06	6.96833e-05		1	1	1	1	1	1	1
Clo1313_0243	Protein-tyrosine-phosphatase	0.168843	-0.6046	0.65179	0.486718	0.68331	-0.45529	0.015804		0.248103	7.59383e-05	4.6032e-10	5.14665e-06	5.8956e-11	0.00447307	0.983682		0	1	1	1	1	1	0
Clo1313_2901	pseudaminic acid biosynthesis N-acetyl transferase	0.073356	0.662079	0.449216	0.361116	0.244288	0.856183	1.21166		0.888411	0.00012494	0.00026298	0.00476845	0.0900928	3.49229e-07	2.2396e-13		0	1	1	1	0	1	1
Clo1313_2904	pseudaminic acid biosynthesis-associated methylase	-0.8873	0.850781	-0.586	-0.26507	-0.19289	0.939289	1.0191		4.2498e-20	6.0155e-10	1.76581e-09	0.0146594	0.111846	6.8253e-12	8.6698e-14		1	1	1	1	0	1	1
Clo1313_0712	pseudouridine synthase	-0.74796	-0.78243	-0.82496	-1.45846	-1.02586	-0.78749	-1.32788		1.08733e-07	0.00012956	3.73489e-09	1.1306e-25	1.4613e-13	0.00011553	1.2689e-11		1	1	1	1	1	1	1
Clo1313_2634	pseudouridine synthase, RluA family	-0.08908	-0.46947	-0.5657	-0.84723	-0.86188	-0.67141	-0.66807		0.892986	0.0527171	0.00019885	7.01356e-09	3.71428e-09	0.00231956	0.00246171		0	0	1	1	1	1	1
Clo1313_2341	purine nucleoside phosphorylase	-1.08146	-1.17784	-0.6782	-0.60886	-0.4859	-1.36992	-1.63796		5.4179e-12	1.42193e-07	2.858e-05	0.00021063	0.00446455	6.5976e-10	1.0953e-13		1	1	1	1	1	1	1
Clo1313_0440	putative anti-sigma regulatory factor, serine/threonine protein kinase	0.327466	0.445113	0.283462	0.240609	0.272167	0.293811	0.743882		0.00283183	0.00429185	0.0123374	0.0429602	0.0174389	0.0969491	3.09305e-07		1	1	1	1	1	0	1
Clo1313_0289	putative transcriptional regulator, CopG family	0.161216	0.360418	-0.36617	-0.51522	-0.19914	-0.60413	0.053256		0.763732	0.397555	0.125686	0.0153996	0.61508	0.0565966	0.969212		0	0	0	1	0	0	0
Clo1313_2257	pyridoxamine 5'-phosphate oxidase-related FMN-binding protein	-0.05429	-0.68914	0.517427	0.057069	0.124471	-0.80011	-1.57102		0.92422	1.89464e-05	5.16592e-06	0.918689	0.565323	4.74692e-07	9.0827e-24		0	1	1	0	0	1	1
Clo1313_0021	pyruvate ferredoxin/flavodoxin oxidoreductase, delta subunit	0.108992	0.501573	0.151418	0.147719	0.218737	0.31503	0.726746		0.439608	4.737e-05	0.172383	0.189114	0.0223965	0.0192643	1.21408e-09		0	1	0	0	1	1	1
Clo1313_0383	pyruvate ferredoxin/flavodoxin oxidoreductase, delta subunit	-0.72769	0.07177	0.645863	0.126631	0.057435	-0.64371	-0.88484		1.1701e-10	0.930705	1.30881e-08	0.565172	0.919629	0.00010243	3.71027e-08		1	0	1	0	0	1	1
Clo1313_0384	pyruvate flavodoxin/ferredoxin oxidoreductase domain protein	-0.83803	0.248927	0.688188	0.014318	0.121884	-0.5286	-0.87399		7.52616e-09	0.488061	2.93084e-06	0.984765	0.771056	0.0218996	3.086e-05		1	0	1	0	0	1	1
Clo1313_1005	pyruvate phosphate dikinase PEP/pyruvate-binding protein	-0.38165	-1.29492	-0.76733	-0.99712	-0.84686	-1.56701	-1.21511		0.266134	0.00026523	0.00327843	6.75443e-05	0.0009533	6.2936e-06	0.00070215		0	1	1	1	1	1	1
Clo1313_0382	pyruvate/ketoisovalerate oxidoreductase, gamma subunit	-0.65877	0.116395	0.685363	0.155061	0.103952	-0.52042	-0.78965		6.36392e-09	0.839599	1.41259e-09	0.38473	0.717517	0.00236622	1.07927e-06		1	0	1	0	0	1	1
Clo1313_0142	Radical SAM domain protein	-0.26766	0.286465	-0.89042	-0.21579	-0.59971	1.28668	1.09632		0.328846	0.569767	1.70649e-06	0.520078	0.00224501	8.16384e-07	3.55579e-05		0	0	1	0	1	1	1
Clo1313_0138	Radical SAM domain protein	-0.27555	0.763565	-0.45448	0.140882	-0.12669	1.36984	1.199		0.0482698	8.86362e-06	0.00025476	0.515571	0.606572	2.1869e-16	7.2478e-13		1	1	1	0	0	1	1
Clo1313_1534	RDD domain containing protein	0.036615	-0.97276	0.016915	-0.15313	-0.35225	-0.74422	-0.70627		0.931859	1.223e-16	0.968809	0.158597	4.52056e-05	3.0441e-10	2.50728e-09		0	1	0	0	1	1	1
Clo1313_2694	recombination helicase AddA	-1.04	-1.08188	-0.05661	-0.29557	-0.1804	-1.30081	-1.61074		2.0347e-25	1.3955e-14	0.906415	0.00703991	0.168278	2.206e-20	5.9908e-30		1	1	0	1	0	1	1
Clo1313_2800	recombination protein RecR	0.313314	0.015179	0.389091	0.354481	0.286673	0.136307	-0.47726		0.00851146	0.984701	0.00065181	0.0022407	0.0185584	0.736153	0.00384847		1	0	1	1	1	0	1
Clo1313_1100	regulatory protein ArsR	1.09358	-0.5302	-0.5452	-0.5065	-0.60286	-0.46633	-0.6957		5.3714e-27	0.00042519	1.09388e-07	9.28767e-07	3.42168e-09	0.00242882	1.78906e-06		1	1	1	1	1	1	1
Clo1313_2240	regulatory protein TetR	0.765825	-0.60044	-0.1173	-0.56895	-0.29244	-0.21075	-0.01513		4.48172e-05	0.045578	0.880214	0.0038367	0.251144	0.786116	0.991281		1	1	0	1	0	0	0
Clo1313_2920	regulatory protein, MerR	-1.17845	0.401879	-0.84905	-1.15012	-0.92589	-0.15958	0.025874		3.697e-22	0.0471881	3.2188e-12	3.3285e-21	2.6788e-14	0.714466	0.977431		1	1	1	1	1	0	0
Clo1313_2066	response regulator receiver	-0.182	1.12893	0.26688	0.147916	0.085021	1.16421	1.45152		0.346935	3.0143e-10	0.0847485	0.531759	0.869894	7.8722e-11	3.6967e-16		0	1	0	0	0	1	1
Clo1313_1414	response regulator receiver modulated CheB methylesterase	-1.49382	0.697403	-0.8909	-0.49768	-0.48623	1.20769	1.0771		1.6707e-27	0.00065172	8.7843e-11	0.00059884	0.00083686	4.7126e-10	3.38709e-08		1	1	1	1	1	1	1
Clo1313_0870	response regulator receiver modulated metal dependent phosphohydrolase	-1.29817	1.17361	-0.52634	-0.74304	-0.40661	0.735751	1.05606		3.0538e-18	3.61505e-08	0.000926	1.05798e-06	0.0154037	0.00105406	8.70916e-07		1	1	1	1	1	1	1
Clo1313_1410	response regulator receiver protein	-1.25297	0.578151	-1.40622	-0.933	-0.71191	0.133571	0.611537		1.1195e-24	0.00178706	2.4343e-30	1.8874e-14	7.13926e-09	0.817005	0.00084995		1	1	1	1	1	0	1
Clo1313_1416	response regulator receiver protein	-1.54006	1.0803	-1.20577	-0.70455	-0.84693	1.41935	1.21361		1.5348e-20	7.17983e-06	3.6049e-13	4.19889e-05	5.2935e-07	1.75395e-09	3.48151e-07		1	1	1	1	1	1	1
Clo1313_2500	response regulator receiver sensor signal transduction histidine kinase	-0.05706	-0.83719	-0.58207	-0.40018	-0.14393	-0.61454	-0.64489		0.957865	0.00885848	0.0113794	0.126946	0.858457	0.0811557	0.0622224		0	1	1	0	0	0	0
Clo1313_1970	Rhomboid family protein	-0.19112	-0.267	0.026724	-0.26536	-0.15764	-0.04691	-0.02546		0.0445089	0.0478079	0.949537	0.00238474	0.124942	0.936383	0.965952		1	1	0	1	0	0	0
Clo1313_1229	riboflavin biosynthesis protein RibF	-0.24948	1.06441	0.351372	0.357098	0.369241	0.926257	1.03861		0.102559	1.05188e-09	0.0100259	0.00861359	0.00619628	1.40037e-07	2.73569e-09		0	1	1	1	1	1	1
Clo1313_1286	ribonuclease III	-0.03227	-0.30073	-0.32308	-0.46685	-0.61727	0.014388	-0.33646		0.952236	0.0911821	0.00387536	1.0277e-05	2.50819e-09	0.984785	0.0485296		0	0	1	1	1	0	1
Clo1313_3032	ribonuclease P protein component	1.00523	1.50319	1.03552	1.24182	0.8692	1.45684	1.85114		7.7507e-17	1.2397e-18	9.2334e-18	1.3164e-24	5.8777e-13	1.3056e-17	4.889e-27		1	1	1	1	1	1	1
Clo1313_2456	ribosomal protein L13	0.382453	0.773059	0.525104	0.502082	0.257721	0.823865	0.718328		0.00124762	1.15932e-06	3.81231e-06	1.08876e-05	0.0489164	1.90952e-07	7.23933e-06		1	1	1	1	1	1	1
Clo1313_0455	ribosomal protein L14	-1.02741	0.219535	0.032957	-0.06154	0.050406	-0.06809	0.436426		3.4833e-20	0.374697	0.955051	0.911018	0.930705	0.933074	0.0132967		1	0	0	0	0	0	1
Clo1313_0464	ribosomal protein L15	-1.4944	0.551044	0.191662	0.114329	0.241258	0.214683	0.821083		3.376e-15	0.0965274	0.654834	0.896664	0.458116	0.801563	0.00507973		1	0	0	0	0	0	1
Clo1313_0452	ribosomal protein L16	-0.97414	0.246404	0.061506	0.003772	0.028521	-0.0449	0.457098		2.4595e-23	0.177142	0.887664	0.99445	0.955716	0.950332	0.00206185		1	0	0	0	0	0	1
Clo1313_0475	ribosomal protein L17	-1.29054	-0.22151	0.131727	-0.16922	0.033758	-0.02077	0.198284		5.4173e-37	0.274405	0.425155	0.216089	0.9485	0.977709	0.367695		1	0	0	0	0	0	0
Clo1313_0461	ribosomal protein L18	-0.71627	0.200437	-0.11127	-0.11082	-0.05798	-0.027	0.443684		8.1679e-12	0.396871	0.612406	0.615846	0.909947	0.972033	0.00612335		1	0	0	0	0	0	1
Clo1313_1457	ribosomal protein L19	-0.31641	-0.33218	0.220581	-0.27375	-0.38762	-0.24565	0.070448		0.00208526	0.0320129	0.0509077	0.00984742	9.8816e-05	0.161039	0.916521		1	1	0	1	1	0	0
Clo1313_0448	ribosomal protein L2	-0.26849	0.276823	0.070447	0.071627	0.097022	0.017093	0.39502		0.021635	0.135235	0.863971	0.858778	0.703462	0.982403	0.0152693		1	0	0	0	0	0	1
Clo1313_2074	ribosomal protein L21	0.016812	0.163217	0.07594	0.067769	0.016693	0.262946	0.541029		0.966073	0.296387	0.658974	0.738042	0.966488	0.03356	6.63106e-07		0	0	0	0	0	1	1
Clo1313_0450	ribosomal protein L22	-0.44728	0.170101	-0.03306	-0.11358	-0.01567	0.01483	0.333864		6.0535e-11	0.184369	0.924835	0.227426	0.964931	0.976767	0.00114589		1	0	0	0	0	0	1
Clo1313_0456	ribosomal protein L24	-0.82872	0.070601	0.016046	-0.02401	0.033507	0.12481	0.44023		6.6539e-34	0.835235	0.963744	0.945333	0.923201	0.429815	6.82536e-06		1	0	0	0	0	0	1
Clo1313_0447	Ribosomal protein L25/L23	-0.4647	0.188235	-0.01369	-0.00739	0.044445	0.073724	0.179846		4.8588e-11	0.13978	0.970508	0.983981	0.886997	0.834447	0.168209		1	0	0	0	0	0	0
Clo1313_0959	Ribosomal protein L25-like protein	-0.53137	-1.26924	-0.99374	-1.63665	-1.16112	-1.47349	-0.98775		0.00406614	1.73129e-07	6.60681e-09	5.7056e-22	8.8196e-12	9.2236e-10	7.24428e-05		1	1	1	1	1	1	1
Clo1313_0463	ribosomal protein L30	-1.70928	0.410089	0.154162	0.049843	0.149701	0.080925	0.826662		3.5275e-69	0.00349472	0.219436	0.912232	0.241778	0.888635	1.946e-10		1	1	0	0	0	0	1
Clo1313_0306	ribosomal protein L33	0.219737	1.00009	0.502838	0.519418	0.475092	0.63491	1.21653		0.275641	7.21042e-07	0.00073079	0.00045241	0.00157302	0.00308829	1.0281e-09		0	1	1	1	1	1	1
Clo1313_1033	ribosomal protein L35	0.178956	0.651565	0.572252	0.454956	0.209068	0.793952	0.910696		0.0721991	2.92169e-08	3.7415e-12	4.70267e-08	0.0267369	8.9477e-12	4.2002e-15		0	1	1	1	1	1	1
Clo1313_0460	ribosomal protein L6	-0.82785	0.353245	-0.01701	-0.04621	0.052614	0.116709	0.638695		1.3277e-18	0.018979	0.972531	0.92422	0.908886	0.751014	2.70084e-06		1	1	0	0	0	0	1
Clo1313_0315	ribosomal protein L7Ae/L30e/S12e/Gadd45	-0.25614	0.617444	0.152046	0.012704	-0.01071	0.122143	0.644858		0.0270886	2.85719e-05	0.308624	0.981053	0.983854	0.765107	1.12888e-05		1	1	0	0	0	0	1
Clo1313_2930	ribosomal protein L9	0.124326	0.117777	0.24309	0.235328	0.266624	0.246362	0.571388		0.0779517	0.346651	5.406e-05	9.88926e-05	7.68776e-06	0.00609456	3.0148e-12		0	0	1	1	1	1	1
Clo1313_0444	ribosomal protein S10	-0.01431	0.410771	0.19574	0.215003	0.125742	0.292713	0.279339		0.976386	0.00309302	0.077241	0.0445758	0.383976	0.0544503	0.071349		0	1	0	1	0	0	0
Clo1313_0316	ribosomal protein S12	0.024825	0.460958	0.190468	0.07391	0.144077	0.290761	0.664939		0.95869	0.00081008	0.0918052	0.798307	0.273505	0.0601629	4.46881e-07		0	1	0	0	0	0	1
Clo1313_0458	ribosomal protein S14	-0.76869	0.23253	-0.00697	-0.05662	-0.00943	0.091944	0.419532		2.7572e-29	0.0374995	0.984334	0.781126	0.978952	0.693448	2.352e-05		1	1	0	0	0	0	1
Clo1313_1453	ribosomal protein S16	0.332742	0.212105	0.501077	0.390423	0.312388	0.337525	0.174131		6.06521e-07	0.0517583	1.8831e-14	3.27742e-09	3.20367e-06	0.00053167	0.141531		1	0	1	1	1	1	0
Clo1313_2849	ribosomal protein S18	-1.25906	-1.14784	0.307031	-0.24143	-0.20694	-0.70637	-1.05828		2.6601e-16	1.92879e-07	0.111999	0.275497	0.407482	0.00260187	1.85937e-06		1	1	0	0	0	1	1
Clo1313_0449	ribosomal protein S19	-0.47792	0.099021	-0.00626	-0.04008	0.032252	-0.14608	0.034273		1.3911e-08	0.771464	0.988589	0.925487	0.940157	0.472176	0.955344		1	0	0	0	0	0	0
Clo1313_0905	ribosomal protein S21	0.185706	0.296415	0.313495	0.270551	0.298824	0.290491	0.616748		0.110178	0.0578103	0.00164258	0.00841757	0.00293774	0.0650343	4.48847e-06		0	0	1	1	1	0	1
Clo1313_0462	ribosomal protein S5	-1.01506	0.320086	-0.01795	-0.05299	0.028452	0.153171	0.488316		1.1696e-30	0.0229879	0.968441	0.895659	0.950523	0.479273	0.00015682		1	1	0	0	0	0	1
Clo1313_2851	ribosomal protein S6	-0.30494	0.137889	0.57574	0.43063	0.385629	0.142064	0.490965		0.0966115	0.875861	0.00021454	0.00872056	0.0224353	0.867025	0.0461698		0	0	1	1	1	0	1
Clo1313_0317	ribosomal protein S7	-0.18613	0.12712	-0.08023	-0.00277	0.066339	0.072736	0.30877		0.0625868	0.599174	0.690739	0.995008	0.805194	0.8913	0.0208512		0	0	0	0	0	0	1
Clo1313_0459	ribosomal protein S8	-0.96971	0.220668	0.106463	0.021893	0.107124	0.191982	0.595225		4.8972e-32	0.132973	0.433254	0.958916	0.427735	0.226206	3.59193e-07		1	0	0	0	0	0	1
Clo1313_1226	ribosome-binding factor A	-0.25931	0.544298	0.231566	0.07337	0.203858	0.076029	0.687697		0.0738144	0.00293879	0.128492	0.893585	0.211521	0.930824	9.51377e-05		0	1	0	0	0	0	1
Clo1313_1448	RNA chaperone Hfq	-0.12597	-0.45111	-0.58769	-0.85487	-0.84772	-0.81716	-0.65546		0.177502	9.24034e-06	6.9129e-17	3.6706e-33	1.1232e-32	1.2781e-16	3.8415e-11		0	1	1	1	1	1	1
Clo1313_0711	RNA methylase, NOL1/NOP2/sun family	-0.76473	-0.44203	-0.60556	-1.14342	-0.6656	-0.57599	-0.9393		1.83336e-05	0.166094	0.00102347	4.3314e-11	0.00024811	0.0434428	0.00023327		1	0	1	1	1	1	1
Clo1313_1911	RNA polymerase sigma-I factor	-0.0348	0.310222	0.010722	0.018136	0.041883	0.417883	0.462567		0.949496	0.0886622	0.98454	0.973701	0.938404	0.0114991	0.00420178		0	0	0	0	0	1	1
Clo1313_1725	RNA polymerase, sigma 28 subunit, FliA/WhiG	-0.29565	-0.08763	-0.93677	-0.60432	-0.62519	-0.28217	0.005777		0.0225417	0.911916	1.6275e-16	1.6628e-07	5.73423e-08	0.18774	0.994703		1	0	1	1	1	0	0
Clo1313_0986	RNA polymerase, sigma 28 subunit, FliA/WhiG subfamily	0.161443	1.10613	-0.80002	-0.49007	-0.32033	0.970559	1.18149		0.353123	4.5068e-12	1.4685e-12	2.73887e-05	0.0108673	1.5444e-09	1.3215e-13		0	1	1	1	1	1	1
Clo1313_1773	RNA polymerase, sigma 28 subunit, SigE	0.402404	-1.1609	-0.03994	-0.34424	-0.13725	-1.20461	-0.75945		0.00994188	6.77833e-09	0.95679	0.0347019	0.679382	1.67808e-09	0.00027458		1	1	0	1	0	1	1
Clo1313_0320	RNA polymerase, sigma-24 subunit, ECF subfamily	0.143116	0.443277	0.225444	-0.41869	-0.27502	-0.1534	0.11804		0.691932	0.0853046	0.304974	0.0118616	0.15693	0.842058	0.908129		0	0	0	1	0	0	0
Clo1313_2232	RNA polymerase, sigma-24 subunit, ECF subfamily	-0.17025	0.470545	-0.53897	-0.74103	-0.50353	0.223023	0.593509		0.573975	0.0703107	0.00093024	2.13574e-06	0.00224059	0.634111	0.0139501		0	0	1	1	1	0	1
Clo1313_2483	RNA polymerase, sigma-24 subunit, ECF subfamily	-0.33516	-0.45459	0.555406	0.372925	0.615509	-0.73829	-0.87252		0.0374792	0.0481137	0.00012071	0.0168594	1.60869e-05	0.00032383	1.425e-05		1	1	1	1	1	1	1
Clo1313_1831	ROK family protein	-0.51065	-2.20601	-0.47302	-0.72266	-0.96274	-2.90781	-2.81261		0.0081859	3.3863e-19	0.016224	6.97e-05	5.2181e-08	1.4514e-31	9.5483e-30		1	1	1	1	1	1	1
Clo1313_2169	Rubredoxin-type Fe(Cys)4 protein	-0.19847	-0.36279	-0.11091	-0.17285	-0.02867	-0.2612	0.029974		0.0756571	0.0118057	0.505152	0.145674	0.952878	0.104696	0.964679		0	1	0	0	0	0	0
Clo1313_2823	Rubredoxin-type Fe(Cys)4 protein	-0.40221	-2.197	-0.05454	-0.51865	-0.14039	-1.7213	-2.04423		0.0151479	6.8426e-26	0.942968	0.00095004	0.696991	1.2316e-16	9.8285e-23		1	1	0	1	0	1	1
Clo1313_1360	Rubrerythrin	0.982776	0.239934	0.544953	0.499105	0.327774	0.547504	0.334116		1.36468e-08	0.666453	0.00339568	0.00850393	0.134986	0.0568388	0.381361		1	0	1	1	0	0	0
Clo1313_2444	Rubrerythrin	-0.19451	-0.62796	-0.29221	-0.51091	-0.35844	-0.73705	-0.5862		0.0354629	2.8417e-08	0.00052477	1.6716e-10	1.25151e-05	5.1006e-11	2.50988e-07		1	1	1	1	1	1	1
Clo1313_0003	S4 domain protein YaaA	0.097054	0.736225	0.349774	0.352802	0.174004	0.597901	0.791514		0.590453	5.9482e-09	0.00016992	0.00014638	0.121594	3.28936e-06	3.4352e-10		0	1	1	1	0	1	1
Clo1313_1237	S-adenosyl-methyltransferase MraW	0.017362	0.332891	-0.04312	-0.08017	-0.05309	0.011084	0.56745		0.983919	0.351925	0.960228	0.924835	0.951089	0.993186	0.0357378		0	0	0	0	0	0	1
Clo1313_0499	SCP-like extracellular	-0.85328	-1.78817	-0.10407	-0.39637	-0.05279	-2.05729	-2.1292		2.67743e-05	1.3654e-10	0.915779	0.106009	0.958882	1.1899e-13	1.581e-14		1	1	0	0	0	1	1
Clo1313_2172	SEC-C motif domain protein	0.227527	0.293329	0.081122	0.076611	0.010039	0.414051	0.534805		0.0250742	0.0469347	0.72521	0.760847	0.983115	0.00216785	3.84544e-05		1	1	0	0	0	1	1
Clo1313_2572	Serine-type D-Ala-D-Ala carboxypeptidase	0.739876	0.084232	0.371915	0.261928	0.15709	0.245144	0.17152		2.59392e-06	0.939849	0.0379195	0.211448	0.645288	0.560078	0.807123		1	0	1	0	0	0	0
Clo1313_1957	Serine-type D-Ala-D-Ala carboxypeptidase	0.082347	-0.42611	-0.35591	-0.5518	-0.57598	-0.60784	-0.38431		0.869894	0.0327194	0.00866113	1.22155e-05	4.53629e-06	0.0009371	0.0630604		0	1	1	1	1	1	0
Clo1313_0730	Serine-type D-Ala-D-Ala carboxypeptidase	-0.52376	-1.64308	0.538185	0.296952	0.612623	-1.37267	-1.53226		8.84437e-05	1.1694e-19	5.312e-05	0.0501521	3.09525e-06	3.5265e-14	2.5848e-17		1	1	1	0	1	1	1
Clo1313_1458	signal peptidase I	0.858376	1.17519	0.485108	0.327097	0.434392	0.716511	1.12164		3.41407e-06	6.73954e-06	0.0171893	0.167839	0.039036	0.0114357	1.90351e-05		1	1	1	0	1	1	1
Clo1313_0924	signal peptidase I	0.768554	0.670573	0.646644	0.589446	0.623606	0.7477	1.19623		1.88883e-06	0.00596298	8.31469e-05	0.00039866	0.00015861	0.00172192	1.10524e-07		1	1	1	1	1	1	1
Clo1313_1874	signal peptidase I	0.942831	0.700968	0.72217	0.701672	0.382216	0.846548	0.71948		7.948e-20	2.50698e-06	3.2384e-12	1.3511e-11	0.00047877	8.12475e-09	1.27402e-06		1	1	1	1	1	1	1
Clo1313_2850	single-strand binding protein	0.02698	0.307704	0.178738	0.143011	0.176941	0.281882	0.459851		0.943434	0.00711889	0.0365969	0.125381	0.0391682	0.015794	1.74881e-05		0	1	1	0	1	1	1
Clo1313_0903	single-strand binding protein	-0.44792	-0.77945	-0.33353	-0.63989	-0.57289	-0.87242	-0.77834		3.49108e-06	6.34276e-09	0.00088145	1.2218e-11	1.54193e-09	6.3701e-11	6.67818e-09		1	1	1	1	1	1	1
Clo1313_1678	single-strand binding protein/Primosomal replication protein n	-0.30206	0.695941	-0.58191	-0.44974	-0.44578	0.100105	0.226657		0.130399	0.00380708	0.00043653	0.00973734	0.0105578	0.930705	0.642244		0	1	1	1	1	0	0
Clo1313_0125	SirA-like domain-containing protein	-1.07808	0.910787	0.121658	-0.19698	-0.19724	0.419842	0.649297		2.2843e-25	5.3561e-10	0.525853	0.136737	0.135982	0.00951379	1.60153e-05		1	1	0	0	0	1	1
Clo1313_0109	siroheme synthase	-0.46272	-0.37174	0.221604	-0.19209	-0.13044	-0.72003	-1.17603		6.02484e-08	0.00401697	0.0206904	0.0553358	0.286179	1.68247e-09	4.1746e-23		1	1	1	0	0	1	1
Clo1313_2176	S-layer domain-containing protein	-0.39063	-1.75836	-0.17082	-0.27053	0.179343	-1.46383	-1.22812		0.238924	2.49114e-07	0.848213	0.556185	0.828873	2.42939e-05	0.00054253		0	1	0	0	0	1	1
Clo1313_0200	S-layer domain-containing protein	-0.47395	0.639587	-0.45929	-0.3267	-0.18298	0.938607	1.09045		1.35419e-05	3.516e-05	2.6434e-05	0.00463375	0.199374	3.9099e-10	2.7195e-13		1	1	1	1	0	1	1
Clo1313_2016	small acid-soluble spore protein alpha/beta type	-0.02996	0.533277	0.225711	0.0284	0.040917	0.455274	1.15059		0.964931	0.00884831	0.199509	0.966908	0.95221	0.0319656	9.3874e-10		0	1	0	0	0	1	1
Clo1313_0727	small acid-soluble spore protein alpha/beta type	0.20058	-1.04725	-0.35917	-0.86673	-0.87757	-0.8443	-0.81294		0.149745	1.0394e-11	0.00193863	2.1654e-15	9.9302e-16	4.988e-08	1.61342e-07		0	1	1	1	1	1	1
Clo1313_0081	SNF2 helicase associated domain protein	0.330311	-1.17734	-0.20924	-0.01235	-0.00373	-0.9057	-1.03232		0.310848	0.00028783	0.69808	0.991717	0.997393	0.0078995	0.00186146		0	1	0	0	0	1	1
Clo1313_1530	spermidine synthase	0.620204	1.10639	1.00234	0.963456	0.806626	1.14083	1.03896		0.0304774	0.00340393	0.0001115	0.00022093	0.00268041	0.00237921	0.00666709		1	1	1	1	1	1	1
Clo1313_0844	Spore coat protein CotH	-0.16341	-0.60066	0.443929	0.424419	0.586115	-0.43871	-0.44298		0.860282	0.164261	0.143236	0.171527	0.0309498	0.415513	0.406878		0	0	0	0	1	0	0
Clo1313_2188	Spore coat protein CotH	-0.46052	-1.97194	-0.9026	-1.09168	-0.85453	-2.34746	-2.31937		0.17021	5.81373e-08	0.00087819	3.56832e-05	0.00180718	7.1341e-11	1.2182e-10		0	1	1	1	1	1	1
Clo1313_1129	spore coat protein, CotS family	-0.43104	-0.57384	0.078491	-0.00057	0.012774	-0.92407	-1.12174		0.00057568	0.00127086	0.873948	0.999072	0.983682	4.21033e-08	1.8241e-11		1	1	0	0	0	1	1
Clo1313_1202	sporulation integral membrane protein YtvI	1.0159	-0.79481	-0.12259	-0.16027	-0.27901	-0.4805	-0.26877		6.8912e-17	7.03472e-06	0.65695	0.426548	0.053658	0.0125238	0.278857		1	1	0	0	0	1	0
Clo1313_0031	sporulation peptidase YabG	0.208764	-0.30161	0.30278	0.049707	-0.08744	-0.45491	-0.37781		0.203876	0.186763	0.0304217	0.936383	0.846813	0.0188652	0.0664097		0	0	1	0	0	1	0
Clo1313_1532	sporulation protein YtfJ	-0.26953	-0.76503	-0.00595	-0.48129	-0.45928	-0.79759	-1.24486		0.242434	0.00231526	0.994701	0.0083131	0.0127448	0.00137423	1.37634e-07		0	1	0	1	1	1	1
Clo1313_0620	sporulation protein YyaC	0.082931	-1.74813	-0.87877	-1.22572	-1.0875	-1.7716	-1.59495		0.889076	1.1368e-20	4.0814e-11	2.4582e-20	2.3124e-16	3.5391e-21	1.702e-17		0	1	1	1	1	1	1
Clo1313_1409	sporulation transcriptional activator Spo0A	0.443603	-0.75094	-0.00591	0.022023	-0.01097	-0.19207	-0.16765		0.00269687	0.00020332	0.993687	0.975584	0.988013	0.664645	0.756547		1	1	0	0	0	0	0
Clo1313_0337	SsrA-binding protein	0.262822	0.66359	0.2148	0.187255	0.305654	0.760015	1.14288		0.0643108	0.0001428	0.16721	0.268191	0.0236772	9.61644e-06	8.0985e-12		0	1	0	0	1	1	1
Clo1313_1378	stage III sporulation protein AC	-0.43451	0.39429	0.557152	0.228171	-0.09135	0.136459	-0.41812		2.24059e-05	0.0109889	2.78747e-08	0.0522434	0.720094	0.676735	0.00626205		1	1	1	0	0	0	1
Clo1313_2108	stage V sporulation protein AD	-0.39116	0.061696	0.307913	0.04724	-0.03079	-0.18249	-0.03319		0.0009508	0.938863	0.0133287	0.933972	0.957809	0.532731	0.967469		1	0	1	0	0	0	0
Clo1313_1243	stage V sporulation protein E	0.168118	0.912758	0.298834	-0.01603	0.041167	0.842518	1.04229		0.826146	0.00789984	0.404855	0.98897	0.971739	0.0162195	0.00181901		0	1	0	0	0	1	1
Clo1313_0244	stage V sporulation protein T	0.484881	-1.26932	0.548704	-0.07424	0.164548	-1.20372	-1.16406		0.00025769	1.1787e-12	2.64967e-05	0.900415	0.434726	1.7035e-11	8.074e-11		1	1	1	0	0	1	1
Clo1313_0523	sugar fermentation stimulation protein	0.068671	-1.08355	0.820904	0.585844	0.810794	-0.46666	-0.68406		0.920932	2.5467e-08	2.14821e-09	3.25235e-05	3.44686e-09	0.0371661	0.00082838		0	1	1	1	1	1	1
Clo1313_0115	sulfate ABC transporter, inner membrane subunit CysT	-0.57349	-0.09988	0.525444	0.396652	0.436847	-1.17401	-1.25813		0.00027551	0.927244	0.00101477	0.0196573	0.00847305	3.99511e-08	3.43366e-09		1	0	1	1	1	1	1
Clo1313_0116	sulfate ABC transporter, inner membrane subunit CysW	-0.60664	0.0525	0.530638	0.399493	0.426221	-1.03165	-1.37937		0.0154917	0.974562	0.0419433	0.175152	0.134715	0.00223273	1.98448e-05		1	0	1	0	0	1	1
Clo1313_1184	Tetratricopeptide TPR_1 repeat-containing protein	-0.3976	-0.63665	0.244418	-0.03348	-0.07027	-0.53474	-1.14518		0.0206836	0.00672352	0.251608	0.96627	0.92853	0.0296504	1.23516e-07		1	1	0	0	0	1	1
Clo1313_1629	thiamine biosynthesis protein ThiF	-0.02839	0.567905	0.243712	0.306825	0.377445	0.50223	0.733399		0.95702	0.00012231	0.0380669	0.00547921	0.0003868	0.00085437	3.50531e-07		0	1	1	1	1	1	1
Clo1313_1632	thiamine biosynthesis protein ThiS	0.066429	0.448858	0.374258	0.626054	0.611335	0.421723	0.666721		0.940911	0.161946	0.0803606	0.00106779	0.00143384	0.203658	0.0172122		0	0	0	1	1	0	1
Clo1313_0121	thiamine biosynthesis protein ThiS	-0.8941	0.356693	0.79839	0.718128	0.583806	-0.63593	-0.49863		2.54435e-07	0.265666	4.53037e-06	4.17821e-05	0.00112904	0.0116683	0.0655236		1	0	1	1	1	1	0
Clo1313_0385	thiamine pyrophosphate TPP-binding domain-containing protein	0.351538	0.137356	0.827911	0.791263	0.910649	0.256056	0.178868		0.00166766	0.709795	1.7756e-15	2.975e-14	2.1433e-18	0.194425	0.496005		1	0	1	1	1	0	0
Clo1313_2925	thioesterase family protein	0.638427	-0.02848	0.312402	0.322478	0.215261	0.520911	0.269734		0.0171664	0.987079	0.425974	0.397726	0.72981	0.275811	0.794613		1	0	0	0	0	0	0
Clo1313_2765	thymidylate kinase	0.166066	0.539148	-0.20725	-0.17258	-0.38661	0.751559	0.203706		0.292816	0.00088168	0.134158	0.261952	0.00077404	1.34582e-06	0.41172		0	1	0	0	1	1	0
Clo1313_1030	thymidylate synthase	0.551493	1.30628	0.400374	0.431145	0.571526	1.22076	1.69334		2.4984e-06	5.5951e-16	0.00103897	0.00035113	9.82131e-07	3.9738e-14	1.4099e-25		1	1	1	1	1	1	1
Clo1313_0438	transcription elongation factor GreA	0.267562	0.418074	0.2057	0.008746	0.017922	0.309772	0.905624		0.00385682	0.00112081	0.038067	0.984334	0.967631	0.0240617	4.741e-14		1	1	1	0	0	1	1
Clo1313_1131	transcription initiation factor IIE (TFIIE) alpha subunit family protein	0.006928	-0.79189	-0.09691	0.029105	0.340971	-0.73887	-0.723		0.98897	3.26333e-09	0.641681	0.953068	0.00066905	3.83279e-08	7.77818e-08		0	1	0	0	1	1	1
Clo1313_2246	transcriptional regulator	-0.07856	-0.599	-0.12518	-0.27214	-0.335	-0.52317	-0.4899		0.806969	3.452e-05	0.463546	0.0144843	0.00163685	0.0003813	0.00099669		0	1	0	1	1	1	1
Clo1313_2253	transcriptional regulator PadR family protein	0.619937	-0.24049	0.065987	-0.48705	-0.4578	-0.56721	-0.9209		4.3868e-13	0.113301	0.819377	1.775e-08	1.34772e-07	4.82887e-06	2.502e-14		1	0	0	1	1	1	1
Clo1313_2758	transcriptional regulator, AbrB family	-0.61532	-1.92752	-0.71831	-1.23739	-0.90668	-2.40135	-2.32819		0.00395319	3.0097e-12	0.00054082	3.4503e-10	6.84271e-06	2.9748e-18	2.9338e-17		1	1	1	1	1	1	1
Clo1313_0107	transcriptional regulator, BadM/Rrf2 family	1.05401	0.169858	2.40548	2.07608	1.93894	1.34109	1.65431		0.00019375	0.930758	4.4686e-19	1.3487e-14	6.7739e-13	0.00081597	2.13517e-05		1	0	1	1	1	1	1
Clo1313_2536	transcriptional regulator, BadM/Rrf2 family	0.323367	0.579392	0.341901	0.503343	0.453187	0.622353	0.756492		0.00205503	4.66378e-05	0.00099909	3.84044e-07	5.95376e-06	1.04074e-05	5.0756e-08		1	1	1	1	1	1	1
Clo1313_2568	transcriptional regulator, PadR-like family	0.521264	0.081517	0.030854	0.051537	0.012903	-0.12531	0.497516		0.00104839	0.940131	0.968093	0.947424	0.986939	0.898218	0.0439556		1	0	0	0	0	0	1
Clo1313_0692	transcriptional regulator, TetR family	0.69351	-0.01446	-0.74105	-0.71422	-0.47221	-0.01678	-0.10971		1.57699e-08	0.987176	1.34117e-09	5.48951e-09	0.00020947	0.984939	0.883167		1	0	1	1	1	0	0
Clo1313_2485	transcriptional repressor, CopY family	0.677658	0.02038	-0.30868	-0.55053	-0.5406	-0.0038	0.148165		1.3524e-14	0.975162	0.0010114	5.0696e-10	1.06236e-09	0.995247	0.514439		1	0	1	1	1	0	0
Clo1313_2355	transcriptional repressor, CopY family	0.408394	0.568342	0.443419	0.885405	0.642678	0.834406	0.953887		0.00051359	0.00060457	0.00013475	1.5007e-15	1.01213e-08	1.45551e-07	1.35903e-09		1	1	1	1	1	1	1
Clo1313_2881	transcriptional repressor, LexA family	0.005551	0.314582	0.025052	0.028717	0.089925	0.222733	0.488924		0.992027	0.0691135	0.962542	0.956937	0.746099	0.283432	0.00146756		0	0	0	0	0	0	1
Clo1313_1449	transcriptional repressor, LexA family	0.338758	-1.05887	-0.25663	-0.37852	-0.41609	-0.89306	-1.23513		0.00381871	3.5117e-12	0.0417205	0.00096693	0.00023143	5.75431e-09	4.1292e-16		1	1	1	1	1	1	1
Clo1313_0074	Transketolase domain-containing protein	0.377102	0.715978	-0.82628	-1.08006	-0.29212	0.974591	1.18923		0.0646141	0.00645592	1.98506e-06	2.5184e-10	0.204712	9.17149e-05	1.08886e-06		0	1	1	1	0	1	1
Clo1313_0318	translation elongation factor G	-0.17691	0.187203	-0.10313	-0.05612	-0.01236	0.128315	0.301894		0.0294416	0.143606	0.333482	0.805096	0.97328	0.442566	0.0055495		1	0	0	0	0	0	1
Clo1313_0469	translation initiation factor IF-1	-2.28725	0.194501	0.227527	0.032184	0.044157	-0.27848	0.301492		4.4374e-96	0.377136	0.0528887	0.950616	0.931724	0.112713	0.0758265		1	0	0	0	0	0	0
Clo1313_1032	translation initiation factor IF-3	0.116987	0.42546	0.234975	0.217379	0.010079	0.341397	0.477171		0.264517	8.01262e-05	0.00323641	0.00739983	0.979244	0.00223236	7.43354e-06		0	1	1	1	0	1	1
Clo1313_0662	transposase IS200-family protein	0.368588	0.515588	0.777308	0.219196	0.706381	0.899561	1.86095		0.0642107	0.0667722	4.987e-06	0.422598	4.02425e-05	0.00024848	1.5586e-15		0	0	1	0	1	1	1
Clo1313_2686	transposase IS200-family protein	0.343253	0.358961	0.724574	0.147911	0.640779	0.651941	1.68424		0.130872	0.352012	9.60042e-05	0.783135	0.00070617	0.0225462	2.1076e-11		0	0	1	0	1	1	1
Clo1313_0732	TrkA-N domain protein	1.00038	0.021178	0.402757	0.667004	0.236264	0.484392	0.006664		2.32684e-09	0.985957	0.0375311	0.00012256	0.358121	0.0921632	0.995577		1	0	1	1	0	0	0
Clo1313_0490	tRNA pseudouridine synthase A	0.158846	0.259206	0.468081	0.553795	0.284678	0.455183	-0.02234		0.371586	0.250035	7.42921e-05	1.81709e-06	0.0294216	0.0106249	0.978737		0	0	1	1	1	1	0
Clo1313_0995	tryptophan RNA-binding attenuator protein	0.276224	0.153425	0.17656	0.152643	0.103694	0.100697	0.456029		3.42669e-05	0.217866	0.0145609	0.0431673	0.253896	0.578509	8.56648e-07		1	0	1	1	0	0	1
Clo1313_1972	twitching motility protein	-1.36047	1.18428	-0.29175	-0.53767	-0.41501	1.00468	0.767427		8.9454e-11	0.00011058	0.374025	0.0244253	0.114302	0.00138729	0.0215472		1	1	0	1	0	1	1
Clo1313_0715	two component transcriptional regulator, AraC family	0.046071	0.110411	-0.32402	-0.17175	-0.3077	-0.11371	0.219778		0.934746	0.849497	0.00711259	0.273337	0.0115604	0.837679	0.355817		0	0	1	0	1	0	0
Clo1313_2350	two component transcriptional regulator, AraC family	-0.23429	-1.33747	0.802681	0.674496	0.801178	-0.83618	-0.45387		0.364243	1.51948e-08	2.30293e-06	9.77868e-05	2.41553e-06	0.00076965	0.126916		0	1	1	1	1	1	0
Clo1313_0991	two component transcriptional regulator, LuxR family	-1.74249	1.11231	-1.18313	-1.16028	-0.86132	0.674868	0.966815		2.2188e-16	0.0004375	3.77515e-08	7.15152e-08	0.00010208	0.0591312	0.00285517		1	1	1	1	1	0	1
Clo1313_2590	two component transcriptional regulator, winged helix family	0.62902	1.03679	0.376243	0.39436	0.433277	0.904611	1.0738		1.3124e-13	3.2693e-18	1.7839e-05	6.21765e-06	5.50969e-07	3.2218e-14	2.0466e-19		1	1	1	1	1	1	1
Clo1313_1367	type II secretion system protein E	-0.373	1.52116	-0.12157	0.062136	-0.15806	1.85273	1.50071		0.154002	1.15191e-07	0.896216	0.953058	0.811191	6.7095e-11	1.74046e-07		0	1	0	0	0	1	1
Clo1313_0914	type II secretion system protein E	0.213003	0.623809	0.492614	0.617787	0.315752	0.663926	0.309178		0.653254	0.00722567	0.0471738	0.00794285	0.312422	0.0037543	0.330227		0	1	1	1	0	1	0
Clo1313_2274	Type II site-specific deoxyribonuclease	0.282015	0.174161	0.240548	0.523819	0.083032	0.546766	0.456899		0.229482	0.841958	0.359805	0.00469739	0.924444	0.053573	0.134453		0	0	0	1	0	0	0
Clo1313_1463	type III secretion exporter	0.007185	-0.16691	-0.60133	-0.48657	-0.58708	0.0082	0.024145		0.993035	0.803758	0.00010775	0.00245469	0.0001643	0.99436	0.982847		0	0	1	1	1	0	0
Clo1313_1352	type IV pilus assembly PilZ	0.17508	0.372314	0.135125	0.150837	0.127929	0.118675	0.409335		0.153695	0.0123257	0.352068	0.26065	0.400111	0.741217	0.0049179		0	1	0	0	0	0	1
Clo1313_1732	type IV pilus assembly PilZ	-0.16203	-0.14368	-0.99093	-0.52395	-0.66007	-0.42803	-0.18786		0.849083	0.930705	2.22269e-05	0.0499793	0.0083131	0.405871	0.899697		0	0	1	1	1	0	0
Clo1313_1332	type IV pilus assembly PilZ	-0.39499	0.23121	-0.36786	-0.48201	-0.59026	0.238525	0.344729		0.0258099	0.615287	0.0424077	0.00425698	0.00028613	0.589448	0.269003		1	0	1	1	1	0	0
Clo1313_1490	type IV pilus assembly PilZ	-0.37049	-0.0097	-1.54429	-1.53887	-1.37928	-0.65786	0.037368		0.110997	0.994667	7.5335e-17	9.6472e-17	1.0049e-13	0.0287379	0.978356		0	0	1	1	1	1	0
Clo1313_0434	type IV pilus assembly PilZ	0.487408	0.660494	-0.62997	-0.3742	-0.25317	0.665734	1.17152		0.0168433	0.0229649	0.00109377	0.0935898	0.370926	0.0216032	7.69039e-06		1	1	1	0	0	1	1
Clo1313_1149	type IV pilus assembly PilZ	-0.44435	0.135457	-1.22235	-1.11226	-0.81541	-0.60492	-0.18554		0.00478118	0.873266	2.0602e-17	1.1379e-14	2.19492e-08	0.00696067	0.726786		1	0	1	1	1	1	0
Clo1313_2123	type IV pilus assembly PilZ	-0.27939	-0.73991	-1.33901	-1.48989	-1.0671	-1.10745	-0.69623		0.234679	0.00442491	2.3227e-15	1.2092e-18	3.5066e-10	6.04155e-06	0.00824865		0	1	1	1	1	1	1
Clo1313_1086	type IV pilus assembly PilZ	-1.01341	-0.96225	-1.39621	-1.88243	-1.45774	-1.44905	-1.12125		1.7813e-07	0.00075598	2.8062e-13	7.6377e-23	2.3354e-14	1.07675e-07	6.01668e-05		1	1	1	1	1	1	1
Clo1313_1527	type IV pilus assembly PilZ	-0.3876	0.824094	-0.61802	-0.84915	-0.62272	0.571056	1.03518		0.0048382	6.32903e-06	1.54082e-06	1.6923e-11	1.2596e-06	0.0030046	7.75441e-09		1	1	1	1	1	1	1
Clo1313_0592	UbiA prenyltransferase	0.670685	1.11592	-0.04388	0.068315	-0.16093	1.33311	1.3965		0.0111679	0.00184904	0.971778	0.956459	0.867223	0.0001303	5.55079e-05		1	1	0	0	0	1	1
Clo1313_0214	UDP-N-acetylmuramate/alanine ligase	0.196984	-0.67259	0.077649	-0.17736	-0.29132	-0.74297	-0.93956		0.659607	0.0358834	0.938854	0.732739	0.321341	0.0169777	0.00147633		0	1	0	0	0	1	1
Clo1313_1583	uncharacterized membrane protein	-0.15029	-0.47878	0.562621	0.328236	0.439645	-0.20855	-0.08264		0.784849	0.149486	0.00456322	0.170399	0.037843	0.793625	0.950946		0	0	1	0	1	0	0
Clo1313_2449	Uncharacterized protein family UPF0079, ATPase	0.233333	0.170242	0.313152	0.679889	0.473919	0.31117	0.360392		0.71857	0.902563	0.482483	0.0198044	0.151587	0.615685	0.489979		0	0	0	1	0	0	0
Clo1313_0185	uracil phosphoribosyltransferase	0.101514	0.389564	0.172138	0.11999	0.164144	0.39487	0.563221		0.56922	0.00540695	0.139001	0.420683	0.168629	0.00468497	1.99385e-05		0	1	0	0	0	1	1
Clo1313_2497	urea ABC transporter, urea binding protein	-0.85446	-0.17404	0.516	1.14559	1.48395	0.144157	0.188887		9.72022e-05	0.899839	0.0343429	7.63528e-08	1.7803e-12	0.924444	0.883497		1	0	1	1	1	0	0
Clo1313_0639	UspA domain-containing protein	-0.24339	-0.43325	-0.78164	-1.22532	-0.95041	-1.22554	-0.75534		0.586872	0.380962	0.00102435	8.10199e-08	4.271e-05	0.00020915	0.0389342		0	0	1	1	1	1	1
Clo1313_2004	UvrD/REP helicase	0.994119	1.02697	-0.94891	0.061202	-0.07855	1.42932	1.31395		1.3474e-20	1.1722e-11	6.3326e-19	0.905352	0.83911	3.0091e-21	3.131e-18		1	1	1	0	0	1	1
Clo1313_2939	Vacuolar H+transporting two-sector ATPase F subunit	0.601578	0.5974	-0.11592	0.965444	0.960504	0.761662	0.144774		0.0151154	0.131658	0.916417	2.215e-05	2.46751e-05	0.0344848	0.928221		1	0	0	1	1	1	0
Clo1313_1007	Xanthine/uracil/vitamin C permease	-0.02269	0.184345	0.077853	0.046006	-0.00354	0.092701	0.334439		0.958475	0.270955	0.711674	0.910946	0.993788	0.806647	0.0100481		0	0	0	0	0	0	1
Clo1313_0670	zinc/iron permease	0.646428	0.227508	0.615779	0.344643	0.335006	0.596054	0.17412		1.16289e-09	0.293277	7.36842e-09	0.00249232	0.00346698	0.00011895	0.528778		1	0	1	1	1	1	0
Clo1313_2604	Zn-dependent hydrolase of the beta-lactamase fold-like protein	0.395334	0.570242	0.049369	-0.11021	-0.18807	0.669794	0.677707		0.00340614	0.0026513	0.938548	0.745027	0.305041	0.00028658	0.00023639		1	1	0	0	0	1	1
Clo1313_0254	Zn-finger containing protein	-0.04811	-0.99299	-0.64237	-0.54487	-0.56015	-0.59039	-1.09763		0.95869	0.00014953	0.00068702	0.00524082	0.00388975	0.0447585	2.20315e-05		0	1	1	1	1	1	1
Clo1313_2308	#N/A	0.545391	-0.08775	0.138832	0.095416	0.109514	0.073164	0.012526		2.7957e-15	0.736005	0.108282	0.383772	0.267188	0.831724	0.980487		1	0	0	0	0	0	0
Clo1313_0810	#N/A	-0.23343	0.237415	0.401068	0.151529	0.138915	-0.34095	-0.47361		0.229734	0.509784	0.0102309	0.600835	0.670348	0.203429	0.0408133		0	0	1	0	0	0	1
Clo1313_1919	#N/A	-0.11901	0.100181	0.023833	-0.27363	-0.21875	0.002867	0.377011		0.468008	0.830625	0.961756	0.00920162	0.0511053	0.996739	0.0112295		0	0	0	1	0	0	1
Clo1313_2566	#N/A	0.574576	0.592948	-0.03856	0.172395	-0.17879	0.514841	0.749356		0.00321485	0.0470476	0.967333	0.69289	0.666346	0.10266	0.00733766		1	1	0	0	0	0	1
Clo1313_0257	#N/A	0.986243	0.727689	-0.24466	0.468134	0.258637	0.892899	0.966571		6.27418e-06	0.0358085	0.546027	0.067422	0.496859	0.00649775	0.00273326		1	1	0	0	0	1	1
Clo1313_0763	#N/A	0.615754	0.626279	-0.28498	-0.49107	-0.56921	0.16551	0.56177		1.83753e-05	0.00325975	0.0989696	0.0009291	8.72621e-05	0.774324	0.0100006		1	1	0	1	1	0	1
Clo1313_2236	#N/A	0.361801	1.19423	-0.20136	-0.23614	-0.4539	1.39815	1.64581		0.0176765	4.4567e-10	0.316405	0.192234	0.00174269	2.1081e-13	5.1109e-18		1	1	0	0	1	1	1
Clo1313_0069	#N/A	0.817469	1.26662	0.590336	0.266499	0.437701	1.37903	1.98244		2.6008e-10	3.8488e-12	7.20604e-06	0.0885339	0.00135168	4.2336e-14	1.9826e-26		1	1	1	0	1	1	1
Clo1313_1863	#N/A	0.176452	-0.52316	-0.40218	-0.56955	-0.66653	-0.39516	-0.52549		0.246211	0.00136938	0.00044726	2.36003e-07	1.01089e-09	0.0233231	0.00129134		0	1	1	1	1	1	1

## Sheet: H2O2 log2 diff expression
Clostridium thermocellum DSM 1313 Differential Expression During Hydrogen Peroxide Addition
No genes meet threshold criteria of log2 < -1.5 or log2 > 1.5 and false discovery rate < 0.05
Gene	Gene Product	Log2 Diff of RegimeTime = (H202_3min)-(H202_Ref)	Log2 Diff of RegimeTime = (H202_15min)-(H202_Ref)	Log2 Diff of RegimeTime = (H202_35min)-(H202_Ref)	Log2 Diff of RegimeTime = (H202_7hr)-(H202_Ref)	Log2 Diff of RegimeTime = (H202_14hr)-(H202_Ref)	Log2 Diff of RegimeTime = (H202_50hr)-(H202_Ref)	Log2 Diff of RegimeTime = (H202_60hr)-(H202_Ref)		Adjusted p-Value for Log2 Diff of RegimeTime = (H202_3min)-(H202_Ref)	Adjusted p-Value for Log2 Diff of RegimeTime = (H202_15min)-(H202_Ref)	Adjusted p-Value for Log2 Diff of RegimeTime = (H202_35min)-(H202_Ref)	Adjusted p-Value for Log2 Diff of RegimeTime = (H202_7hr)-(H202_Ref)	Adjusted p-Value for Log2 Diff of RegimeTime = (H202_14hr)-(H202_Ref)	Adjusted p-Value for Log2 Diff of RegimeTime = (H202_50hr)-(H202_Ref)	Adjusted p-Value for Log2 Diff of RegimeTime = (H202_60hr)-(H202_Ref)		Sig Index for Log2 Diff of RegimeTime = (H202_3min)-(H202_Ref)	Sig Index for Log2 Diff of RegimeTime = (H202_15min)-(H202_Ref)	Sig Index for Log2 Diff of RegimeTime = (H202_35min)-(H202_Ref)	Sig Index for Log2 Diff of RegimeTime = (H202_7hr)-(H202_Ref)	Sig Index for Log2 Diff of RegimeTime = (H202_14hr)-(H202_Ref)	Sig Index for Log2 Diff of RegimeTime = (H202_50hr)-(H202_Ref)	Sig Index for Log2 Diff of RegimeTime = (H202_60hr)-(H202_Ref)
Clo1313_0121	thiamine biosynthesis protein ThiS	-0.66283	-0.48075	-0.49443	-0.91512	-1.06533	-1.35384	-0.70633		0.00017303	0.422709	0.39792	0.0298899	0.00866459	0.00051598	0.127886		1	0	0	1	1	1	0
Clo1313_1333	hypothetical protein	0.270876	-0.09523	0.228803	0.117763	-0.49099	0.151096	-0.03254		0.0402927	0.774833	0.104376	0.629424	2.66927e-05	0.412187	0.956474		1	0	0	0	1	0	0
Clo1313_0002	DNA polymerase III, beta subunit	-0.65005	-0.45028	-0.60962	-0.40515	-0.49095	-0.44028	-0.36962		9.6214e-10	0.898187	0.798132	0.914449	0.879724	0.901989	0.924444		1	0	0	0	0	0	0
Clo1313_0003	S4 domain protein YaaA	-0.86442	-0.50897	-0.81539	-0.5076	-0.53414	-0.44582	-0.45357		2.3636e-22	0.919686	0.791056	0.919868	0.914574	0.931422	0.930534		1	0	0	0	0	0	0
Clo1313_0021	pyruvate ferredoxin/flavodoxin oxidoreductase, delta subunit	-0.37816	-0.6782	-0.78092	-0.89847	-0.52113	-0.48165	-0.55385		1.2736e-05	0.903603	0.873331	0.82223	0.931743	0.936287	0.927303		1	0	0	0	0	0	0
Clo1313_0032	protein of unknown function DUF1021	-0.51693	-0.78317	-0.55026	-0.57744	-0.23904	-0.29268	-0.18696		7.4025e-13	0.594836	0.823436	0.801636	0.949316	0.936871	0.960589		1	0	0	0	0	0	0
Clo1313_0037	hypothetical protein	-0.67747	-0.19355	-0.4538	-0.40776	-0.40819	-0.1403	-0.24509		3.8014e-13	0.95609	0.866691	0.8941	0.894006	0.967644	0.943414		1	0	0	0	0	0	0
Clo1313_0052	hypothetical protein	-1.05327	-1.66881	-1.49474	-1.2126	-0.65419	-0.60738	-0.65992		2.0872e-11	0.465624	0.563183	0.724119	0.923938	0.929777	0.922832		1	0	0	0	0	0	0
Clo1313_0059	protein-(glutamine-N5) methyltransferase, release factor-specific	0.510343	0.714358	0.899186	0.603666	0.340346	0.489986	0.531627		0.00349222	0.796564	0.647786	0.865004	0.940288	0.909851	0.896606		1	0	0	0	0	0	0
Clo1313_0067	hypothetical protein	0.221231	-0.01245	0.039751	-0.0711	-0.06384	-0.16141	-0.15656		0.0199909	0.996341	0.988559	0.97954	0.981933	0.95345	0.954694		1	0	0	0	0	0	0
Clo1313_0095	protein of unknown function DUF951	0.73849	1.17211	1.19088	1.1038	0.726352	0.758263	0.70843		0.00090679	0.626746	0.61363	0.673591	0.880512	0.868124	0.886716		1	0	0	0	0	0	0
Clo1313_0107	transcriptional regulator, BadM/Rrf2 family	1.20545	1.27293	1.32364	0.677339	0.997113	1.10294	0.96627		1.47058e-05	0.509368	0.47428	0.88454	0.7065	0.631319	0.727521		1	0	0	0	0	0	0
Clo1313_0109	siroheme synthase	0.235662	0.229867	0.202996	0.092762	-0.21196	-0.30068	-0.04908		0.0123705	0.933484	0.941776	0.973617	0.93891	0.908532	0.985824		1	0	0	0	0	0	0
Clo1313_0118	adenylylsulfate reductase, thioredoxin dependent	0.608757	1.2164	1.3925	0.734083	0.392545	-0.11035	0.616958		1.369e-05	0.890734	0.852144	0.942237	0.969416	0.991672	0.95221		1	0	0	0	0	0	0
Clo1313_0124	nitrite and sulphite reductase 4Fe-4S region	0.489406	0.586441	0.747826	0.414113	-0.21112	-0.37509	0.310896		0.0482293	0.926622	0.895002	0.948545	0.973842	0.953508	0.961528		1	0	0	0	0	0	0
Clo1313_0127	RNA polymerase, sigma-24 subunit, ECF subfamily	0.198104	-0.30851	-0.40347	-0.2513	-0.038	-0.19551	-0.17671		0.0133197	0.806615	0.633219	0.881248	0.985004	0.92149	0.930609		1	0	0	0	0	0	0
Clo1313_0149	hypothetical protein	0.36797	-0.80884	-0.79586	-0.42804	-0.30846	-0.10682	-0.55694		0.0225683	0.878205	0.882453	0.947343	0.962126	0.986958	0.930824		1	0	0	0	0	0	0
Clo1313_0160	ABC transporter related protein	0.680643	0.727591	0.932281	0.510189	0.023918	0.15088	0.753255		8.48167e-06	0.896606	0.819244	0.934633	0.997021	0.981187	0.889841		1	0	0	0	0	0	0
Clo1313_0169	dihydroneopterin aldolase	-2.03971	-1.18405	-1.94846	-2.04326	-1.07255	-1.17077	-1.39649		3.1871e-19	0.886436	0.630312	0.591359	0.905052	0.888685	0.832937		1	0	0	0	0	0	0
Clo1313_0170	2-amino-4-hydroxy-6-hydroxymethyldihydropteridine pyrophosphokinase	-0.52846	-0.5296	-0.79534	-0.76385	-0.5176	-0.39442	-0.62135		5.74518e-07	0.920804	0.826251	0.842707	0.923948	0.941996	0.899242		1	0	0	0	0	0	0
Clo1313_0190	ATP synthase F0, C subunit	0.390009	0.835626	0.701728	0.598737	0.544898	0.787361	0.758692		0.0003795	0.833404	0.8887	0.91489	0.924781	0.85647	0.868011		1	0	0	0	0	0	0
Clo1313_0193	ATP synthase F1, alpha subunit	-0.24796	0.435682	0.420637	0.352322	0.280753	0.440026	0.43113		0.0322264	0.88773	0.895215	0.919969	0.936963	0.88559	0.89009		1	0	0	0	0	0	0
Clo1313_0197	hypothetical protein	0.860481	1.05625	0.994337	1.05637	1.34768	0.753367	0.919586		3.07252e-08	0.834671	0.857853	0.834622	0.701108	0.915845	0.881056		1	0	0	0	0	0	0
Clo1313_0228	acylneuraminate cytidylyltransferase	0.34902	0.418747	0.311681	0.014284	-0.15601	-0.18806	0.45619		0.00412258	0.901771	0.93278	0.997021	0.967071	0.959981	0.88546		1	0	0	0	0	0	0
Clo1313_0242	capsular exopolysaccharide family	0.631188	0.624178	0.67781	0.332576	0.647167	0.587542	0.681463		6.756e-15	0.228761	0.170128	0.744833	0.20192	0.276254	0.16663		1	0	0	0	0	0	0
Clo1313_0243	Protein-tyrosine-phosphatase	0.774911	0.810557	0.885852	0.787959	0.921487	0.630045	0.840599		9.2087e-14	0.769086	0.713526	0.784849	0.686769	0.875151	0.747927		1	0	0	0	0	0	0
Clo1313_0246	histone family protein DNA-binding protein	-0.71341	-1.27323	-1.0033	-0.79165	-0.73813	-0.61184	-0.59233		1.5647e-15	0.776492	0.874932	0.91741	0.924781	0.93736	0.939452		1	0	0	0	0	0	0
Clo1313_0254	Zn-finger containing protein	0.44028	0.526065	0.571072	0.706679	0.299334	0.289978	0.661836		0.0328503	0.906455	0.89187	0.823624	0.95074	0.952384	0.849941		1	0	0	0	0	0	0
Clo1313_0258	hypothetical protein	-0.35769	-0.36272	-0.7186	-0.38991	-0.02897	-0.05334	-0.35886		0.00543683	0.926811	0.704657	0.919524	0.994572	0.989268	0.927449		1	0	0	0	0	0	0
Clo1313_0265	hypothetical protein	-0.42323	-0.91309	-1.06546	-0.53721	-0.0789	-0.26809	-0.39057		2.19721e-05	0.668873	0.542187	0.901948	0.987119	0.955943	0.934233		1	0	0	0	0	0	0
Clo1313_0286	hypothetical protein	-0.78769	-0.84404	-1.07141	-1.16379	-0.98364	-0.60598	-0.85077		9.0096e-12	0.916483	0.872048	0.844464	0.893585	0.941776	0.915739		1	0	0	0	0	0	0
Clo1313_0291	hypothetical protein	0.526319	0.353962	0.50311	0.697338	0.694478	0.275312	0.64764		0.00064017	0.939211	0.909004	0.818103	0.819881	0.953495	0.848119		1	0	0	0	0	0	0
Clo1313_0299	ABC-type uncharacterized transport system	-0.606	-0.35923	-0.35038	-0.44955	-0.34058	-0.31101	-0.31442		4.5537e-10	0.877731	0.88446	0.789994	0.890682	0.906791	0.905129		1	0	0	0	0	0	0
Clo1313_0306	ribosomal protein L33	-0.76909	-1.04144	-1.03534	-1.34435	-1.03119	-0.84114	-1.01501		6.07585e-08	0.910117	0.911098	0.849803	0.911506	0.931377	0.913494		1	0	0	0	0	0	0
Clo1313_0308	NusG antitermination factor	-0.52686	-0.61695	-0.76933	-0.89724	-0.59619	-0.49811	-0.54318		8.51004e-08	0.911506	0.864926	0.803976	0.915747	0.931797	0.925305		1	0	0	0	0	0	0
Clo1313_0309	ribosomal protein L11	-0.33161	-0.32129	-0.30232	-0.34809	-0.20481	-0.17677	-0.21882		2.03627e-05	0.816544	0.841782	0.776046	0.923824	0.933731	0.915973		1	0	0	0	0	0	0
Clo1313_0315	ribosomal protein L7Ae/L30e/S12e/Gadd45	-0.31085	-0.47382	-0.65471	-0.74154	-0.49763	-0.46886	-0.54397		0.00485213	0.936087	0.905956	0.881064	0.932903	0.936652	0.926993		1	0	0	0	0	0	0
Clo1313_0316	ribosomal protein S12	-0.40184	-0.85505	-0.84984	-0.89714	-0.56038	-0.61036	-0.56632		2.20613e-05	0.776648	0.780288	0.748826	0.911218	0.897177	0.909546		1	0	0	0	0	0	0
Clo1313_0317	ribosomal protein S7	-0.29336	-0.41628	-0.41566	-0.54303	-0.3635	-0.30852	-0.38471		0.00096532	0.879873	0.880357	0.772121	0.906791	0.92537	0.896921		1	0	0	0	0	0	0
Clo1313_0318	translation elongation factor G	-0.19933	-0.22404	-0.29664	-0.3406	-0.29306	-0.24039	-0.20034		0.0112413	0.925232	0.884056	0.83921	0.886698	0.918226	0.933074		1	0	0	0	0	0	0
Clo1313_0327	metallophosphoesterase	0.415705	0.815255	0.779	0.683189	0.665632	0.761641	0.668671		0.0053983	0.802324	0.822798	0.870656	0.87835	0.832338	0.877127		1	0	0	0	0	0	0
Clo1313_0329	ATP-dependent Clp protease, proteolytic subunit ClpP	-0.46293	-0.77279	-0.82849	-0.79333	-0.57616	-0.45012	-0.55459		2.8261e-10	0.78989	0.750568	0.775593	0.894055	0.926432	0.900385		1	0	0	0	0	0	0
Clo1313_0332	metalloendopeptidase, glycoprotease family	0.546775	1.00264	1.09204	1.05375	0.659016	0.821259	0.878564		0.00819231	0.859877	0.826871	0.841573	0.930012	0.906239	0.894414		1	0	0	0	0	0	0
Clo1313_0336	PHP domain protein	0.627527	1.13559	1.26504	1.03563	0.929142	0.884855	0.938823		0.00026646	0.857553	0.814728	0.884596	0.905392	0.912197	0.903345		1	0	0	0	0	0	0
Clo1313_0352	hypothetical protein	0.534192	0.436151	0.539467	0.768202	0.410384	0.734175	0.643658		8.79966e-07	0.872384	0.786375	0.528173	0.888124	0.567317	0.673836		1	0	0	0	0	0	0
Clo1313_0358	iron-sulfur cluster repair di-iron protein	0.657094	1.13411	1.45891	1.40417	1.04572	1.12961	1.53626		3.14353e-05	0.91367	0.860474	0.872048	0.923155	0.914198	0.841709		1	0	0	0	0	0	0
Clo1313_0359	flavodoxin/nitric oxide synthase	0.674736	0.937646	0.970122	0.98388	1.13463	1.37776	1.43565		0.00155672	0.914051	0.909564	0.907942	0.879562	0.808642	0.78776		1	0	0	0	0	0	0
Clo1313_0382	pyruvate/ketoisovalerate oxidoreductase, gamma subunit	-0.27616	0.081154	0.234825	-0.3692	-0.74033	-0.88462	-0.05239		0.0341743	0.988261	0.965652	0.945681	0.852134	0.770554	0.992725		1	0	0	0	0	0	0
Clo1313_0385	thiamine pyrophosphate TPP-binding domain-containing protein	0.5995	0.718182	0.750173	0.573634	0.431115	0.328511	0.369044		1.20933e-08	0.721962	0.69264	0.839676	0.910908	0.934952	0.92733		1	0	0	0	0	0	0
Clo1313_0393	ABC transporter related protein	0.502523	0.252431	0.496119	0.430782	-0.15338	-0.62364	0.227734		0.00307258	0.961139	0.921443	0.932301	0.976602	0.886715	0.964847		1	0	0	0	0	0	0
Clo1313_0398	Na/Pi-cotransporter II-related protein	0.636866	0.890464	1.10586	0.953539	0.492641	0.88972	0.762256		0.00771782	0.873948	0.786541	0.851826	0.943346	0.87418	0.906455		1	0	0	0	0	0	0
Clo1313_0414	Protein of unknown function DUF3592	-0.41556	-1.19462	-1.35147	-1.25318	-0.67853	-0.62621	-0.78765		0.00123343	0.79717	0.724905	0.771301	0.929777	0.934253	0.915174		1	0	0	0	0	0	0
Clo1313_0430	phosphoribosyl-ATP diphosphatase	-0.65789	-0.28999	-0.37102	-0.47082	-0.42442	-0.44633	-0.48614		8.5367e-10	0.929473	0.899931	0.832118	0.868959	0.852708	0.818639		1	0	0	0	0	0	0
Clo1313_0435	hypothetical protein	-0.28156	-0.62544	-0.36381	-0.57319	-0.17522	-0.35563	-0.48733		0.0215822	0.650802	0.899839	0.713488	0.95679	0.904058	0.808201		1	0	0	0	0	0	0
Clo1313_0438	transcription elongation factor GreA	-0.48082	-0.71085	-0.80656	-0.86117	-0.52414	-0.48619	-0.46624		2.28572e-08	0.860389	0.81017	0.77627	0.919524	0.926891	0.930534		1	0	0	0	0	0	0
Clo1313_0439	anti-sigma-factor antagonist	-0.38881	-0.85379	-1.11289	-0.94842	-0.45947	-0.54458	-0.60839		0.00013076	0.894055	0.804567	0.867165	0.949796	0.939682	0.932566		1	0	0	0	0	0	0
Clo1313_0444	ribosomal protein S10	-0.33466	-0.13272	-0.18418	-0.35702	-0.25438	-0.21904	-0.17186		0.00051712	0.962182	0.947461	0.87125	0.926508	0.936258	0.950931		1	0	0	0	0	0	0
Clo1313_0445	50S ribosomal protein L3	-0.81334	-0.92523	-0.97627	-1.16501	-0.71392	-0.56963	-0.67028		5.7463e-14	0.859893	0.839617	0.7527	0.914433	0.93349	0.921123		1	0	0	0	0	0	0
Clo1313_0446	ribosomal protein L4/L1e	-0.99652	-1.00539	-1.03673	-1.21808	-0.59097	-0.44637	-0.62496		9.86418e-06	0.823801	0.810378	0.717577	0.931289	0.9485	0.926991		1	0	0	0	0	0	0
Clo1313_0447	Ribosomal protein L25/L23	-0.40413	-0.28371	-0.31199	-0.52443	-0.28089	-0.22528	-0.29558		1.34567e-08	0.901948	0.883492	0.601818	0.903994	0.928924	0.895215		1	0	0	0	0	0	0
Clo1313_0448	ribosomal protein L2	-0.40419	-0.53821	-0.51378	-0.62085	-0.40597	-0.38381	-0.39369		0.00017241	0.853628	0.868813	0.792177	0.915001	0.920968	0.918431		1	0	0	0	0	0	0
Clo1313_0449	ribosomal protein S19	-0.31547	-0.2125	-0.30547	-0.39472	-0.20257	-0.20006	-0.24346		0.00032781	0.908922	0.800655	0.633015	0.915243	0.916483	0.883999		1	0	0	0	0	0	0
Clo1313_0450	ribosomal protein L22	-0.2771	-0.3849	-0.4395	-0.4666	-0.3232	-0.27829	-0.29603		9.563e-05	0.8936	0.857587	0.834678	0.918782	0.931797	0.927369		1	0	0	0	0	0	0
Clo1313_0452	ribosomal protein L16	-0.31059	-0.34978	-0.52497	-0.5435	-0.38748	-0.41235	-0.36411		0.00342986	0.927244	0.852394	0.839079	0.917104	0.909134	0.924018		1	0	0	0	0	0	0
Clo1313_0454	30S ribosomal protein S17	-0.39354	-0.72577	-0.8301	-1.04956	-0.54477	-0.56353	-0.59119		8.873e-05	0.86873	0.818778	0.679776	0.920463	0.917064	0.911241		1	0	0	0	0	0	0
Clo1313_0456	ribosomal protein L24	-0.2887	-0.28212	-0.27135	-0.38874	-0.24539	-0.31741	-0.25441		3.649e-05	0.931462	0.933228	0.892434	0.939901	0.92148	0.937598		1	0	0	0	0	0	0
Clo1313_0458	ribosomal protein S14	-0.22532	-0.44792	-0.51277	-0.52909	-0.33981	-0.38123	-0.33119		0.00208063	0.895618	0.860433	0.849542	0.929777	0.918739	0.931347		1	0	0	0	0	0	0
Clo1313_0459	ribosomal protein S8	-0.37607	-0.43681	-0.51632	-0.57601	-0.331	-0.34101	-0.33613		7.20905e-06	0.876646	0.816075	0.758488	0.922832	0.919169	0.920621		1	0	0	0	0	0	0
Clo1313_0460	ribosomal protein L6	-0.42927	-0.64786	-0.78993	-0.84503	-0.54437	-0.54714	-0.58088		9.35838e-06	0.906199	0.860129	0.834419	0.925982	0.925362	0.919611		1	0	0	0	0	0	0
Clo1313_0462	ribosomal protein S5	-0.22613	-0.55166	-0.88546	-0.67358	-0.45302	-0.45131	-0.52404		0.0235575	0.863434	0.582694	0.777265	0.907866	0.908129	0.878688		1	0	0	0	0	0	0
Clo1313_0463	ribosomal protein L30	-0.51106	-0.73603	-1.01833	-1.10339	-0.70688	-0.79606	-0.8476		3.3713e-08	0.920845	0.858281	0.827189	0.924864	0.912114	0.902563		1	0	0	0	0	0	0
Clo1313_0464	ribosomal protein L15	-0.67442	-1.01559	-1.23434	-1.34573	-0.86748	-0.98078	-0.85771		0.00084666	0.877944	0.805289	0.758382	0.908886	0.886716	0.910623		1	0	0	0	0	0	0
Clo1313_0465	preprotein translocase, SecY subunit	-0.31629	-0.44788	-0.6154	-0.67646	-0.40042	-0.41757	-0.3983		0.0107419	0.908037	0.818186	0.769708	0.921296	0.91692	0.922064		1	0	0	0	0	0	0
Clo1313_0466	adenylate kinase	-0.29318	-0.56148	-0.63848	-0.74095	-0.49732	-0.44492	-0.46873		0.00931997	0.862559	0.812425	0.728485	0.894221	0.912114	0.904795		1	0	0	0	0	0	0
Clo1313_0469	translation initiation factor IF-1	-0.31814	-0.34693	-0.59748	-0.7151	-0.42716	-0.35416	-0.4284		0.00304723	0.941583	0.878826	0.814062	0.928221	0.940157	0.927883		1	0	0	0	0	0	0
Clo1313_0474	DNA-directed RNA polymerase, alpha subunit	-0.33552	-0.60249	-0.69567	-0.79761	-0.58048	-0.52927	-0.58238		0.0107748	0.914636	0.891628	0.853099	0.918739	0.927537	0.918486		1	0	0	0	0	0	0
Clo1313_0475	ribosomal protein L17	-0.39194	-0.46734	-0.41581	-0.51827	-0.36046	-0.47534	-0.41642		0.00018296	0.919846	0.930705	0.907737	0.939207	0.918318	0.930705		1	0	0	0	0	0	0
Clo1313_0477	methyltransferase small	-0.7339	-1.21013	-1.03649	-1.2757	-1.14538	-1.1446	-1.22207		5.07783e-06	0.860881	0.898875	0.841709	0.877425	0.877586	0.857577		1	0	0	0	0	0	0
Clo1313_0514	binding-protein-dependent transport systems inner membrane component	-0.27579	-0.63864	-0.76393	-0.68284	-0.4742	-0.34437	-0.52294		0.00065756	0.850044	0.76617	0.82317	0.915661	0.940318	0.901547		1	0	0	0	0	0	0
Clo1313_0523	sugar fermentation stimulation protein	0.74195	1.24259	1.53025	1.54101	1.24595	1.20012	1.24942		7.58258e-08	0.882223	0.806666	0.803325	0.881438	0.890311	0.880717		1	0	0	0	0	0	0
Clo1313_0528	4Fe-4S ferredoxin iron-sulfur binding domain-containing protein	0.882751	1.07177	1.11727	0.856542	0.414348	0.484016	0.887145		9.2829e-15	0.834987	0.818103	0.899047	0.956602	0.948633	0.89306		1	0	0	0	0	0	0
Clo1313_0529	hypothetical protein	0.330155	0.831377	0.735322	0.719204	1.06801	0.545392	0.92249		0.0458255	0.913024	0.925777	0.927702	0.85906	0.945333	0.896741		1	0	0	0	0	0	0
Clo1313_0530	hypothetical protein	0.930235	1.64946	1.90908	1.93294	1.96381	1.22867	1.6379		7.2143e-13	0.904845	0.87339	0.869333	0.864561	0.933484	0.905892		1	0	0	0	0	0	0
Clo1313_0541	peptide methionine sulfoxide reductase	0.516326	1.12065	1.05978	1.39952	1.23771	0.647655	0.955908		5.50341e-05	0.878542	0.891774	0.792275	0.846713	0.941791	0.909193		1	0	0	0	0	0	0
Clo1313_0544	hypothetical protein	0.217579	0.262503	0.124416	0.280802	0.358567	0.29787	0.281614		0.0141679	0.890371	0.955133	0.873676	0.770427	0.854585	0.872545		1	0	0	0	0	0	0
Clo1313_0546	hypothetical protein	-0.4024	1.00728	1.31937	1.2334	1.00367	0.965438	1.1889		0.00121456	0.924444	0.883492	0.897224	0.924702	0.927702	0.903828		1	0	0	0	0	0	0
Clo1313_0585	hypothetical protein	0.821426	0.411946	0.73286	0.729053	0.429424	0.376844	0.462394		1.12936e-07	0.932219	0.815285	0.817344	0.930189	0.937971	0.924192		1	0	0	0	0	0	0
Clo1313_0596	FHA domain containing protein	-0.57136	-0.83103	-0.99816	-1.26061	-0.54527	-0.42523	-0.76911		0.0173537	0.910726	0.874332	0.778449	0.94428	0.956959	0.919622		1	0	0	0	0	0	0
Clo1313_0604	hypothetical protein	-0.58213	-0.78119	-0.76361	-0.20901	-0.15899	-0.40843	-0.38798		2.5991e-11	0.643647	0.661377	0.958133	0.967888	0.914624	0.920084		1	0	0	0	0	0	0
Clo1313_0620	sporulation protein YyaC	0.557213	1.05764	1.29905	1.47366	1.33117	1.02325	1.40826		5.28733e-05	0.932011	0.913671	0.893975	0.910702	0.934061	0.901601		1	0	0	0	0	0	0
Clo1313_0655	CoA-substrate-specific enzyme activase	0.65321	0.889565	0.866628	0.752784	0.609047	0.85947	0.69112		8.00278e-06	0.687535	0.705544	0.791047	0.875079	0.711074	0.830695		1	0	0	0	0	0	0
Clo1313_0663	hypothetical protein	-0.48393	0.0322	0.430413	1.06978	0.274386	0.419754	0.495983		0.003298	0.994701	0.925287	0.50858	0.953104	0.927348	0.90926		1	0	0	0	0	0	0
Clo1313_0670	zinc/iron permease	0.34237	0.328269	0.356866	0.426222	0.278028	0.212488	0.41181		0.002696	0.908037	0.893996	0.841709	0.926777	0.943781	0.854402		1	0	0	0	0	0	0
Clo1313_0678	heat shock protein Hsp20	0.490615	-0.49108	-0.27216	-0.24326	0.047317	-0.14546	-0.19764		0.00075252	0.930705	0.961935	0.965908	0.99365	0.979547	0.972323		1	0	0	0	0	0	0
Clo1313_0715	two component transcriptional regulator, AraC family	-0.26827	-0.80694	-0.99722	-0.90623	-0.52951	-0.38205	-0.59829		0.034167	0.870369	0.783187	0.828685	0.931797	0.951701	0.922869		1	0	0	0	0	0	0
Clo1313_0721	ABC transporter related protein	0.273146	0.796526	0.585933	0.38317	0.006959	0.030984	0.61079		0.00811515	0.833764	0.911707	0.945287	0.998977	0.995502	0.905922		1	0	0	0	0	0	0
Clo1313_0725	hypothetical protein	0.429576	0.578103	0.724329	0.573282	0.119971	0.199598	0.456654		0.0006423	0.839512	0.721085	0.842878	0.977095	0.961362	0.902982		1	0	0	0	0	0	0
Clo1313_0727	small acid-soluble spore protein alpha/beta type	-0.34088	0.115646	0.626812	0.689495	0.231695	0.290175	0.689444		0.00358055	0.983312	0.896448	0.874148	0.965946	0.957366	0.874148		1	0	0	0	0	0	0
Clo1313_0730	Serine-type D-Ala-D-Ala carboxypeptidase	0.599171	2.02967	1.93619	1.9417	2.06421	1.45207	1.65565		5.30243e-06	0.847322	0.863571	0.862718	0.840553	0.918739	0.900641		1	0	0	0	0	0	0
Clo1313_0733	cation transporter	-0.41202	0.721436	0.778095	0.716004	0.405415	0.917341	0.878568		0.0289839	0.900538	0.886219	0.901919	0.949537	0.832605	0.849606		1	0	0	0	0	0	0
Clo1313_0746	PRC-barrel domain protein	0.286218	0.589592	0.526151	0.576108	0.505204	0.383137	0.407911		0.00978578	0.882452	0.905032	0.887831	0.910899	0.935517	0.931743		1	0	0	0	0	0	0
Clo1313_0763	#N/A	0.333219	-0.56351	-0.94424	-0.62347	-0.13656	-0.08001	-0.29558		0.0406994	0.913502	0.73185	0.897859	0.980011	0.988401	0.956851		1	0	0	0	0	0	0
Clo1313_0781	hypothetical protein	-0.28696	-0.45028	-0.4724	-0.46125	-0.31379	-0.31645	-0.28849		0.0200561	0.867165	0.851506	0.859755	0.927244	0.926508	0.932701		1	0	0	0	0	0	0
Clo1313_0794	polar amino acid ABC transporter, inner membrane subunit	-0.42435	-0.42978	-0.40827	-0.46382	-0.33928	-0.25093	-0.29583		1.125e-05	0.840934	0.860039	0.808809	0.903859	0.933726	0.921166		1	0	0	0	0	0	0
Clo1313_0795	ABC transporter related protein	-0.4586	0.536178	0.804077	1.32892	0.441688	0.472915	0.698151		0.00219184	0.947489	0.918386	0.766005	0.95679	0.953599	0.931048		1	0	0	0	0	0	0
Clo1313_0796	hypothetical protein	0.47142	1.17047	1.49814	1.2758	0.731511	0.764023	0.893464		7.45306e-06	0.881887	0.786116	0.85615	0.937555	0.934809	0.924018		1	0	0	0	0	0	0
Clo1313_0800	GCN5-related N-acetyltransferase	0.411649	0.675912	0.746503	1.13678	1.36869	0.735159	0.997869		0.00023959	0.912265	0.896747	0.723723	0.58251	0.899242	0.799908		1	0	0	0	0	0	0
Clo1313_0807	hypothetical protein	0.437949	-0.32049	-0.43915	0.053058	0.224335	-0.22321	-0.11476		6.39551e-07	0.860293	0.698231	0.982924	0.924792	0.925178	0.96226		1	0	0	0	0	0	0
Clo1313_0814	hypothetical protein	0.635685	0.429545	0.550164	0.769119	0.691271	0.531131	0.507977		0.00144533	0.931859	0.907966	0.809742	0.853127	0.912405	0.917658		1	0	0	0	0	0	0
Clo1313_0818	hypothetical protein	0.364367	0.605132	0.746571	0.473913	0.330765	0.211471	0.388949		0.00268409	0.748291	0.594004	0.861791	0.925305	0.953058	0.906829		1	0	0	0	0	0	0
Clo1313_0832	hypothetical protein	-0.61985	-0.27447	-0.54481	-0.19405	-0.0799	-0.03031	-0.22713		8.03156e-09	0.921088	0.662053	0.945333	0.977808	0.991841	0.935596		1	0	0	0	0	0	0
Clo1313_0848	hypothetical protein	0.566232	0.273422	0.734558	0.946516	0.618217	0.584657	0.586026		8.23608e-07	0.931317	0.505681	0.283636	0.651368	0.692846	0.691269		1	0	0	0	0	0	0
Clo1313_0892	NAD-dependent epimerase/dehydratase	-0.88903	-0.61707	-0.87493	-0.88851	-0.93817	-0.6246	-0.81045		0.00012268	0.927462	0.872263	0.867589	0.849673	0.926781	0.891456		1	0	0	0	0	0	0
Clo1313_0894	Glycosyltransferase 28 domain	-0.96632	-1.16546	-1.35103	-1.34264	-0.94908	-0.71472	-1.11287		2.3958e-15	0.855262	0.791628	0.79479	0.905052	0.933074	0.869894		1	0	0	0	0	0	0
Clo1313_0895	glycosyltransferase	-0.55401	-0.78206	-0.98177	-0.83152	-0.67106	-0.58586	-0.73853		1.83308e-06	0.884824	0.802324	0.867448	0.911864	0.926432	0.896614		1	0	0	0	0	0	0
Clo1313_0896	glycosyl transferase group 1	-0.53898	-0.46239	-0.65367	-0.58602	-0.47204	-0.29451	-0.46735		0.00184665	0.908922	0.808809	0.853365	0.90611	0.945333	0.907737		1	0	0	0	0	0	0
Clo1313_0897	glycosyltransferase	-0.56118	-0.89747	-1.15303	-1.02329	-0.5383	-0.46366	-0.79691		4.37306e-06	0.897881	0.82171	0.866434	0.945301	0.953058	0.915747		1	0	0	0	0	0	0
Clo1313_0899	O-antigen polymerase	-0.78045	-0.82758	-1.07353	-0.74151	-0.31565	-0.42886	-0.52676		6.20957e-08	0.805773	0.638044	0.851562	0.953714	0.936087	0.920621		1	0	0	0	0	0	0
Clo1313_0900	polysaccharide biosynthesis protein	-0.65335	-0.85169	-0.93102	-0.74028	-0.32673	-0.39711	-0.44051		5.31824e-05	0.721603	0.658392	0.803257	0.94598	0.933443	0.926811		1	0	0	0	0	0	0
Clo1313_0902	VanZ family protein	-0.61748	-0.85067	-0.95304	-0.9248	-0.42655	-0.36112	-0.56743		2.07277e-05	0.736892	0.657695	0.68052	0.930824	0.941257	0.897425		1	0	0	0	0	0	0
Clo1313_0905	ribosomal protein S21	-0.26972	-0.50736	-0.54922	-0.57775	-0.3707	-0.38816	-0.31294		0.00866437	0.92825	0.92104	0.915739	0.948372	0.945333	0.956504		1	0	0	0	0	0	0
Clo1313_0930	oxygen-independent coproporphyrinogen III oxidase	0.363609	1.11774	1.18812	0.776112	0.200522	0.828167	0.671383		0.00156124	0.709898	0.666414	0.879771	0.974562	0.860766	0.908129		1	0	0	0	0	0	0
Clo1313_0969	hypothetical protein	-0.65484	-0.74811	-0.87413	-0.60144	-0.43968	-0.53454	-0.51125		1.1285e-12	0.788608	0.692106	0.87546	0.925305	0.900662	0.908129		1	0	0	0	0	0	0
Clo1313_0973	metal dependent phosphohydrolase	0.599409	-0.73546	-0.8269	-0.56644	-0.39597	-0.76199	-0.67122		0.0371175	0.904865	0.881248	0.931797	0.953058	0.898297	0.917058		1	0	0	0	0	0	0
Clo1313_0986	RNA polymerase, sigma 28 subunit, FliA/WhiG subfamily	-0.36708	-1.36033	-1.37177	-1.13294	-0.81605	-1.06804	-1.30093		0.00263539	0.826715	0.823302	0.886998	0.930608	0.898593	0.844751		1	0	0	0	0	0	0
Clo1313_1007	Xanthine/uracil/vitamin C permease	-0.21729	-0.31403	-0.30218	-0.38418	-0.25021	-0.17876	-0.16782		0.0223189	0.769122	0.7904	0.630454	0.867511	0.925032	0.930608		1	0	0	0	0	0	0
Clo1313_1023	hypothetical protein	0.328968	-0.69596	-0.51888	-0.37685	-0.30853	-0.78924	-0.73769		0.0220415	0.925699	0.945333	0.960473	0.967469	0.912405	0.920075		1	0	0	0	0	0	0
Clo1313_1032	translation initiation factor IF-3	-0.33225	-0.3284	-0.38028	-0.27525	-0.3754	-0.22691	-0.24593		1.16989e-05	0.862031	0.802879	0.903302	0.808951	0.926555	0.918487		1	0	0	0	0	0	0
Clo1313_1033	ribosomal protein L35	-0.68393	-1.0555	-0.81233	-0.83011	-0.63258	-0.54473	-0.48711		8.5279e-17	0.501117	0.712126	0.697518	0.844052	0.889026	0.908886		1	0	0	0	0	0	0
Clo1313_1044	hypothetical protein	-0.29598	-0.82144	-0.76047	-0.47837	-0.70532	-0.54651	-0.6443		0.0240239	0.874046	0.892875	0.940157	0.90611	0.931797	0.917474		1	0	0	0	0	0	0
Clo1313_1059	hypothetical protein	-0.45047	-0.90967	-0.85015	-0.70033	-0.53801	0.003685	-0.62863		0.00800632	0.840088	0.864532	0.907885	0.932903	0.999465	0.920479		1	0	0	0	0	0	0
Clo1313_1073	esterase/lipase	0.653635	0.443642	0.411128	0.734248	0.728639	0.264382	0.509617		2.151e-05	0.923097	0.929333	0.787482	0.791321	0.954688	0.905652		1	0	0	0	0	0	0
Clo1313_1090	dihydrodipicolinate reductase	-1.05079	-1.24829	-1.47648	-1.11124	-1.23827	-2.03245	-2.19514		5.2715e-10	0.814694	0.719132	0.860389	0.818186	0.45886	0.390048		1	0	0	0	0	0	0
Clo1313_1100	regulatory protein ArsR	0.259961	-0.22042	-0.08607	0.170107	0.222491	0.315212	0.005012		0.024697	0.949034	0.980041	0.960834	0.948545	0.926508	0.998883		1	0	0	0	0	0	0
Clo1313_1110	hypothetical protein	-1.69494	-2.10247	-2.20666	-2.2595	-0.16012	0.581977	-0.86686		2.16277e-05	0.361108	0.319678	0.299896	0.983682	0.939332	0.901727		1	0	0	0	0	0	0
Clo1313_1112	hypothetical protein	-1.51004	-1.7879	-1.95937	-1.99934	-0.51481	-0.41916	-0.92217		0.00096453	0.531801	0.44947	0.431487	0.948545	0.958105	0.896344		1	0	0	0	0	0	0
Clo1313_1114	hypothetical protein	-0.47202	-0.70165	-0.7579	-0.90145	-0.36124	-0.41666	-0.46796		0.046186	0.780779	0.734411	0.606606	0.933349	0.923671	0.909546		1	0	0	0	0	0	0
Clo1313_1134	Nucleotidyl transferase	0.631417	0.918924	1.0184	0.792838	0.502075	0.557881	0.90146		0.0215693	0.776061	0.712327	0.844289	0.929777	0.919677	0.786541		1	0	0	0	0	0	0
Clo1313_1135	hypothetical protein	0.59806	0.628405	0.870993	1.36931	1.06626	0.647584	1.02913		5.6461e-05	0.913642	0.832358	0.527779	0.724286	0.90966	0.747177		1	0	0	0	0	0	0
Clo1313_1136	hypothetical protein	0.713444	0.885342	0.974225	0.819428	0.520039	0.592537	0.854008		5.54076e-06	0.813696	0.763095	0.845503	0.929777	0.917317	0.828917		1	0	0	0	0	0	0
Clo1313_1138	protein of unknown function DUF881	0.401045	0.673376	0.883733	0.914794	0.291503	0.531373	0.661248		0.0334325	0.883979	0.776536	0.756732	0.957809	0.920804	0.88784		1	0	0	0	0	0	0
Clo1313_1153	Protein of unknown function DUF2225	0.621683	-0.4004	-0.54709	-0.48541	-0.0612	-0.5684	-0.79622		2.91727e-05	0.948259	0.928221	0.936087	0.992516	0.925032	0.867285		1	0	0	0	0	0	0
Clo1313_1156	phage shock protein C, PspC	-0.67573	-0.72428	-0.28632	-0.41574	-0.86168	-0.65358	-0.52156		1.76707e-09	0.80873	0.952681	0.930705	0.706829	0.85129	0.906434		1	0	0	0	0	0	0
Clo1313_1163	recA protein	-0.56311	-0.70235	-0.87281	-0.98994	-0.38618	-0.37842	-0.69353		5.86979e-05	0.898922	0.837691	0.779291	0.950263	0.951382	0.901274		1	0	0	0	0	0	0
Clo1313_1170	hypothetical protein	-0.31087	-1.12192	-0.93802	-0.55894	-0.47404	-0.71548	-1.0018		0.0294079	0.802632	0.87158	0.938086	0.9485	0.919745	0.850371		1	0	0	0	0	0	0
Clo1313_1186	acetate kinase	-0.29619	0.265443	0.458431	0.640254	0.087167	0.360201	0.331254		0.00512277	0.95679	0.923965	0.86265	0.985528	0.940131	0.945333		1	0	0	0	0	0	0
Clo1313_1189	protein of unknown function DUF512	-0.80947	-0.2801	-0.48312	-0.66217	-0.93163	-0.36121	-0.71299		0.00062878	0.952398	0.913502	0.836065	0.630392	0.937408	0.804567		1	0	0	0	0	0	0
Clo1313_1195	binding-protein-dependent transport systems inner membrane component	-0.39356	-0.62221	-0.73986	-0.65744	-0.42617	-0.36789	-0.39195		0.00155771	0.875795	0.811883	0.858807	0.930705	0.939661	0.93571		1	0	0	0	0	0	0
Clo1313_1197	hypothetical protein	-0.3186	-0.41404	-0.3598	-0.63267	-0.33864	-0.21588	-0.41472		0.00014996	0.897083	0.91741	0.72354	0.924419	0.952571	0.896838		1	0	0	0	0	0	0
Clo1313_1202	sporulation integral membrane protein YtvI	0.357327	0.844094	1.15195	1.01993	0.848956	0.821103	0.895003		0.00793896	0.925599	0.877586	0.902869	0.925305	0.928101	0.919834		1	0	0	0	0	0	0
Clo1313_1223	protein of unknown function DUF448	-0.92361	-0.68458	-0.82726	-0.91464	-0.63699	-0.57529	-0.63019		4.539e-31	0.902542	0.85639	0.816235	0.913263	0.92464	0.914626		1	0	0	0	0	0	0
Clo1313_1226	ribosome-binding factor A	-0.98302	-0.85561	-1.17564	-1.26443	-0.64637	-0.65241	-0.83011		1.9765e-16	0.89306	0.774158	0.729588	0.92875	0.927808	0.898218		1	0	0	0	0	0	0
Clo1313_1229	riboflavin biosynthesis protein RibF	-0.37634	-0.44957	-0.82317	-0.85454	-0.73014	-0.55451	-0.71558		0.00508572	0.947285	0.885494	0.875735	0.907966	0.933484	0.910636		1	0	0	0	0	0	0
Clo1313_1283	3-oxoacyl-(acyl-carrier-protein) reductase	-0.32725	-0.48127	-0.39083	-0.42139	-0.209	-0.18346	-0.19821		6.90845e-05	0.547685	0.711421	0.657195	0.922596	0.932219	0.927244		1	0	0	0	0	0	0
Clo1313_1284	acyl carrier protein	-0.4822	-0.46086	-0.44051	-0.43629	-0.25815	-0.2567	-0.14645		3.05048e-07	0.61105	0.647773	0.655093	0.897859	0.898872	0.9485		1	0	0	0	0	0	0
Clo1313_1313	metal dependent phosphohydrolase	-0.2732	0.551482	0.613453	0.343596	0.263114	0.470437	0.272189		0.0128935	0.704211	0.62393	0.900538	0.930824	0.799596	0.92825		1	0	0	0	0	0	0
Clo1313_1318	aspartate 1-decarboxylase	1.18605	1.32984	0.970272	0.785971	0.750092	0.937197	0.803899		7.019e-30	0.340608	0.617045	0.764784	0.790673	0.64491	0.751839		1	0	0	0	0	0	0
Clo1313_1338	protein of unknown function DUF6 transmembrane	-0.64216	0.228475	0.546511	0.356597	0.143387	0.234437	0.383588		0.00031452	0.963993	0.907827	0.943198	0.977649	0.963192	0.938812		1	0	0	0	0	0	0
Clo1313_1341	CheW protein	-0.36242	-0.50376	-0.57049	-0.55298	-0.28233	-0.36199	-0.17412		8.156e-05	0.646588	0.543051	0.569628	0.905627	0.840017	0.94598		1	0	0	0	0	0	0
Clo1313_1345	glutamine amidotransferase of anthranilate synthase	-0.2849	-0.5189	-0.72145	-0.6573	-0.2858	-0.42237	-0.53914		0.0269274	0.887384	0.752407	0.803784	0.94729	0.919391	0.877857		1	0	0	0	0	0	0
Clo1313_1348	Phosphoribosylanthranilate isomerase	0.748486	0.811602	0.62295	0.687669	0.478718	0.247837	0.361844		1.5417e-16	0.682626	0.832838	0.786827	0.905052	0.954592	0.932903		1	0	0	0	0	0	0
Clo1313_1354	pyruvate flavodoxin/ferredoxin oxidoreductase domain protein	-0.21342	-0.24344	-0.35158	-0.39714	-0.23261	-0.17251	-0.21862		0.045911	0.933762	0.892196	0.859459	0.936765	0.953734	0.940911		1	0	0	0	0	0	0
Clo1313_1385	hypothetical protein	-0.48937	-1.05075	-1.29557	-1.32207	-0.67441	-0.65725	-0.79399		0.00057965	0.867165	0.778613	0.766656	0.932465	0.934063	0.919344		1	0	0	0	0	0	0
Clo1313_1386	Protein of unknown function DUF2273	-0.84015	-1.48407	-2.15053	-1.97099	-0.82816	-0.67499	-1.20784		5.18582e-08	0.887548	0.726775	0.779451	0.946333	0.956693	0.91946		1	0	0	0	0	0	0
Clo1313_1389	exodeoxyribonuclease VII, small subunit	-0.84741	-0.47946	-0.67953	-0.83396	-0.61867	-0.23976	-0.57724		7.2387e-14	0.898278	0.774155	0.634468	0.820757	0.954524	0.848942		1	0	0	0	0	0	0
Clo1313_1412	CheW protein	0.421478	-0.36798	-0.53896	-0.46928	-0.60386	-1.42829	-1.20805		0.0090954	0.948545	0.923938	0.933167	0.910255	0.431013	0.579312		1	0	0	0	0	0	0
Clo1313_1414	response regulator receiver modulated CheB methylesterase	0.363686	-0.33737	-0.42352	-0.60455	-0.44092	-1.03736	-0.9061		0.0189242	0.949537	0.936015	0.899623	0.933074	0.650802	0.745005		1	0	0	0	0	0	0
Clo1313_1430	protein of unknown function DUF552	-0.2951	-0.55375	-0.5488	-0.5082	-0.36766	-0.30203	-0.28148		7.5924e-06	0.834447	0.838097	0.8658	0.923965	0.936988	0.941776		1	0	0	0	0	0	0
Clo1313_1431	protein of unknown function YGGT	-0.62369	-1.13071	-1.30152	-1.19406	-0.54061	-0.53784	-0.77763		0.038998	0.853658	0.79331	0.832888	0.9485	0.948545	0.924781		1	0	0	0	0	0	0
Clo1313_1436	hypothetical protein	0.404629	0.086525	0.418896	0.674436	0.632082	0.060052	0.515218		0.0240836	0.974188	0.79023	0.424849	0.483226	0.982473	0.656373		1	0	0	0	0	0	0
Clo1313_1444	hypothetical protein	0.24198	0.118344	0.230518	0.352894	0.352288	0.162241	0.319966		0.0499556	0.968553	0.938041	0.894257	0.894417	0.957198	0.910391		1	0	0	0	0	0	0
Clo1313_1453	ribosomal protein S16	-0.51482	-0.23479	-0.321	-0.32847	-0.28527	-0.1055	-0.24523		3.5015e-15	0.889013	0.766376	0.753301	0.825734	0.957066	0.878605		1	0	0	0	0	0	0
Clo1313_1454	nucleic acid binding protein	-0.31811	-0.33528	-0.37112	-0.26193	-0.31456	-0.22467	-0.21375		6.32747e-07	0.720484	0.647557	0.847684	0.760619	0.89187	0.900787		1	0	0	0	0	0	0
Clo1313_1457	ribosomal protein L19	-0.63023	-0.87643	-0.41124	-0.34843	-0.40751	-0.42076	-0.18565		4.709e-11	0.171603	0.772757	0.848956	0.777574	0.759323	0.941006		1	0	0	0	0	0	0
Clo1313_1476	Peptidase S7 flavivirus helicase (NS3)	-0.3578	0.159811	0.454562	0.342253	0.196119	0.085375	0.203254		0.00673059	0.967631	0.896921	0.930705	0.960672	0.983115	0.958918		1	0	0	0	0	0	0
Clo1313_1511	1-acyl-sn-glycerol-3-phosphate acyltransferase	-0.71755	-0.40047	-0.47703	-0.61188	-0.75019	-0.12815	-0.3753		6.17869e-05	0.925305	0.904728	0.837141	0.731367	0.976742	0.930705		1	0	0	0	0	0	0
Clo1313_1512	cytidylate kinase	-0.43359	-0.62902	-0.57178	-0.65072	-0.77301	-0.24519	-0.55465		0.0239624	0.83554	0.869614	0.821852	0.727734	0.956254	0.87843		1	0	0	0	0	0	0
Clo1313_1514	hypothetical protein	-0.61021	-1.2522	-1.35574	-1.24299	-0.92139	-0.49722	-0.85797		8.95275e-05	0.835865	0.801726	0.83925	0.912265	0.955248	0.920397		1	0	0	0	0	0	0
Clo1313_1517	Phosphoglycerate mutase	0.374254	0.442876	0.361443	0.426972	0.096686	0.29673	0.234732		3.68271e-05	0.693112	0.813321	0.717817	0.967732	0.882985	0.920158		1	0	0	0	0	0	0
Clo1313_1530	spermidine synthase	-0.67755	-0.62462	-0.6198	-0.81106	-0.99199	-0.49085	-0.62704		0.0153612	0.906455	0.907966	0.837519	0.733461	0.931581	0.906093		1	0	0	0	0	0	0
Clo1313_1533	hypothetical protein	-0.28735	0.250886	0.412746	0.695313	0.276934	0.364885	0.151645		0.0349318	0.949316	0.912197	0.721652	0.943534	0.925305	0.969416		1	0	0	0	0	0	0
Clo1313_1534	RDD domain containing protein	-0.31338	0.824932	1.19545	0.873445	0.621918	0.746365	0.906437		0.00035361	0.896216	0.752952	0.884385	0.930534	0.912114	0.874233		1	0	0	0	0	0	0
Clo1313_1561	hypothetical protein	0.321616	-0.60188	-0.38364	-0.32819	-0.70274	-0.60944	-0.55512		0.0243906	0.918663	0.949751	0.95702	0.896606	0.917317	0.926781		1	0	0	0	0	0	0
Clo1313_1574	hypothetical protein	0.246849	-0.50374	-0.59748	-0.34879	0.001898	0.076438	-0.25434		0.0454131	0.934802	0.922299	0.955731	0.999688	0.990667	0.967469		1	0	0	0	0	0	0
Clo1313_1610	ferrous iron transport protein B	0.315882	0.519383	0.605651	0.55941	0.79135	0.644715	0.599482		0.0186281	0.930824	0.916854	0.924835	0.863881	0.908886	0.917917		1	0	0	0	0	0	0
Clo1313_1615	indolepyruvate ferredoxin oxidoreductase, beta subunit	-0.33929	-0.48495	-0.49825	-0.5032	-0.43879	-0.36215	-0.51496		0.00142703	0.823729	0.81215	0.807412	0.861946	0.906194	0.795692		1	0	0	0	0	0	0
Clo1313_1617	SSS sodium solute transporter superfamily	-0.7062	-1.0553	-1.05982	-0.94803	-0.31034	-0.37929	-0.49575		1.455e-05	0.622782	0.619256	0.703746	0.953058	0.941776	0.923938		1	0	0	0	0	0	0
Clo1313_1619	histidinol-phosphate aminotransferase	-0.50374	-0.45887	-0.49457	-0.79471	-1.03099	-0.28894	-0.75798		0.00316708	0.932301	0.927348	0.826752	0.675136	0.958105	0.846044		1	0	0	0	0	0	0
Clo1313_1675	protein of unknown function DUF1312	-0.91125	-0.51168	-0.52458	-0.71198	-1.03352	-0.205	-0.67595		2.41785e-06	0.917317	0.914517	0.843038	0.618792	0.967732	0.861791		1	0	0	0	0	0	0
Clo1313_1678	single-strand binding protein/Primosomal replication protein n	0.419411	-0.44051	-0.78528	-0.82713	-0.29251	-0.36389	-0.56429		0.0178524	0.953843	0.913826	0.90678	0.969416	0.962092	0.940157		1	0	0	0	0	0	0
Clo1313_1680	polysaccharide deacetylase	0.404972	-0.5185	-0.75498	-0.85969	-0.77321	-0.86064	-1.01061		0.00585348	0.9535	0.931743	0.920479	0.930482	0.920463	0.89849		1	0	0	0	0	0	0
Clo1313_1691	ferric uptake regulator, Fur family	0.460157	0.481529	0.605053	0.762959	0.684513	0.655553	0.769792		9.67809e-09	0.932219	0.911162	0.860282	0.890002	0.898001	0.857257		1	0	0	0	0	0	0
Clo1313_1698	ABC transporter related protein	0.425202	0.957409	0.811362	0.518513	0.542593	0.626197	0.518139		0.00053386	0.704338	0.803055	0.919622	0.914803	0.89187	0.919706		1	0	0	0	0	0	0
Clo1313_1702	hypothetical protein	0.467034	-0.63923	-0.44204	-0.6888	-0.63652	-0.86188	-0.48276		8.189e-05	0.942546	0.960787	0.937891	0.942787	0.921443	0.95702		1	0	0	0	0	0	0
Clo1313_1709	hypothetical protein	-0.49551	-0.98652	-0.99147	-0.89574	-1.18835	-0.69399	-1.11037		0.0001505	0.916078	0.915699	0.92594	0.88549	0.942787	0.898698		1	0	0	0	0	0	0
Clo1313_1712	sodium ion-translocating decarboxylase, beta subunit	-0.19017	-0.2893	-0.22137	-0.30321	-0.20855	-0.18266	-0.21234		0.00377644	0.677289	0.831451	0.641136	0.85406	0.891336	0.847691		1	0	0	0	0	0	0
Clo1313_1719	2'-5' RNA ligase	0.887018	0.503237	0.581682	0.805268	0.507002	0.542979	0.525767		2.266e-17	0.904384	0.87287	0.718924	0.902645	0.890306	0.896606		1	0	0	0	0	0	0
Clo1313_1722	hypothetical protein	-0.3522	-0.41867	-0.3644	-0.49262	-0.20836	-0.23208	-0.18612		3.24811e-05	0.833085	0.879839	0.751037	0.942787	0.936087	0.949316		1	0	0	0	0	0	0
Clo1313_1737	flagellar biosynthetic protein FliR	-0.39393	-1.00995	-1.23428	-0.89218	-0.47593	-0.63512	-0.69617		0.00465337	0.828521	0.719132	0.87275	0.945345	0.926891	0.917803		1	0	0	0	0	0	0
Clo1313_1739	flagellar biosynthetic protein FliP	-0.306	-1.1176	-1.21405	-0.92527	-0.6165	-0.6853	-0.68462		0.0107927	0.795925	0.749655	0.870722	0.931462	0.923181	0.923363		1	0	0	0	0	0	0
Clo1313_1744	flagellar basal body-associated protein FliL	-0.27357	-1.05058	-1.05245	-0.97627	-0.4931	-0.55004	-0.67896		0.0265383	0.642264	0.640802	0.697269	0.925362	0.914339	0.874426		1	0	0	0	0	0	0
Clo1313_1745	flagellar FlbD family protein	-0.54352	-1.67262	-1.79731	-1.62678	-0.96869	-1.34437	-1.54218		6.9622e-14	0.826752	0.793255	0.837982	0.932173	0.894672	0.858281		1	0	0	0	0	0	0
Clo1313_1747	flagellar operon protein	-0.32558	-1.02275	-1.10276	-0.83681	-0.78119	-1.3484	-1.25118		0.0200536	0.857338	0.828231	0.905195	0.91466	0.718435	0.765151		1	0	0	0	0	0	0
Clo1313_1751	flagellar export protein FliJ	-0.78331	-1.36029	-1.21287	-0.69092	-1.09791	-1.23931	-1.01477		8.7341e-13	0.610716	0.69869	0.913231	0.762734	0.683939	0.805303		1	0	0	0	0	0	0
Clo1313_1764	protein of unknown function UPF0047	-1.14028	-0.8282	-0.91837	-1.24827	-0.34212	-0.1696	-0.59216		3.82655e-07	0.733109	0.661286	0.39679	0.942554	0.971811	0.88158		1	0	0	0	0	0	0
Clo1313_1773	RNA polymerase, sigma 28 subunit, SigE	-0.54103	0.537685	0.808627	1.30579	1.15127	1.01974	1.37211		0.00024645	0.96123	0.940955	0.891551	0.912251	0.925305	0.879863		1	0	0	0	0	0	0
Clo1313_1781	CobB/CobQ domain protein glutamine amidotransferase	-0.59281	0.102146	0.31142	0.61187	0.16953	0.494628	0.569764		0.00156017	0.984644	0.953248	0.896448	0.974714	0.924702	0.908129		1	0	0	0	0	0	0
Clo1313_1786	Dockerin type 1	0.876207	0.633566	0.506412	0.805952	0.341168	0.151529	0.336998		7.92809e-07	0.847588	0.904845	0.724369	0.940143	0.973768	0.940955		1	0	0	0	0	0	0
Clo1313_1796	hypothetical protein	-0.4772	-0.59516	-0.64091	-0.71661	-0.32489	-0.27741	-0.30415		4.06672e-05	0.844708	0.814328	0.754715	0.938854	0.9485	0.942968		1	0	0	0	0	0	0
Clo1313_1809	glycoside hydrolase family 9	-0.28275	-0.38191	-0.41735	-0.44221	-0.28769	-0.33035	-0.20789		0.00987856	0.908922	0.8942	0.880967	0.934809	0.925287	0.953643		1	0	0	0	0	0	0
Clo1313_1857	helix-turn-helix domain protein	0.419412	0.1761	0.529298	0.790139	0.988506	0.659654	0.800888		0.00789724	0.970341	0.900228	0.75064	0.585361	0.839617	0.741903		1	0	0	0	0	0	0
Clo1313_1870	CoA-substrate-specific enzyme activase	0.536775	0.979113	0.989122	0.68593	0.814902	0.717804	0.640091		0.00049495	0.676735	0.669175	0.863474	0.791942	0.84781	0.883492		1	0	0	0	0	0	0
Clo1313_1877	hypothetical protein	-0.49828	-0.97538	-0.7192	-0.23901	-0.21052	-0.51853	-0.29268		1.65572e-06	0.369583	0.635485	0.9477	0.953714	0.833192	0.934809		1	0	0	0	0	0	0
Clo1313_1878	L-lactate dehydrogenase	-0.40991	-0.48949	-0.49637	-0.52954	-0.35935	-0.30611	-0.30745		3.13627e-06	0.82351	0.817576	0.785691	0.908352	0.926432	0.925777		1	0	0	0	0	0	0
Clo1313_1882	NADH dehydrogenase (quinone)	-0.296	-0.45596	-0.56105	-0.54014	-0.41393	-0.45116	-0.40712		0.00734567	0.887238	0.816762	0.832783	0.905418	0.889675	0.908018		1	0	0	0	0	0	0
Clo1313_1892	hypothetical protein	0.633717	0.774799	0.829659	0.891057	0.569523	0.534186	0.624936		8.0414e-09	0.823606	0.7911	0.751014	0.908129	0.916419	0.892429		1	0	0	0	0	0	0
Clo1313_1903	hypothetical protein	-0.58396	-0.46597	-0.37496	0.290677	0.39584	0.532792	0.804444		1.00696e-08	0.808466	0.88546	0.923965	0.870521	0.732488	0.394383		1	0	0	0	0	0	0
Clo1313_1919	#N/A	-0.67027	-0.93229	-0.744	-0.47909	-0.38723	-0.29387	-0.21088		1.5663e-12	0.322479	0.522507	0.824887	0.892563	0.928146	0.948633		1	0	0	0	0	0	0
Clo1313_1920	hypothetical protein	-0.41604	-0.6825	-0.7151	-0.57219	-0.45231	-0.3678	-0.36131		0.00169345	0.799735	0.774749	0.869049	0.915124	0.932903	0.933898		1	0	0	0	0	0	0
Clo1313_1925	hypothetical protein	0.411991	-0.18335	-0.00361	-0.35631	-0.26096	-0.41594	-0.20181		6.15e-05	0.956977	0.999033	0.911506	0.937891	0.883773	0.953058		1	0	0	0	0	0	0
Clo1313_1929	methyl-accepting chemotaxis sensory transducer	-0.56272	-0.55453	-0.64142	-0.70621	-0.60494	-0.82991	-0.93566		0.0307387	0.932301	0.920804	0.909448	0.926706	0.878185	0.837691		1	0	0	0	0	0	0
Clo1313_1944	isocitrate dehydrogenase, NADP-dependent	-0.26924	-0.43062	-0.43105	-0.49523	-0.3766	-0.31291	-0.28333		0.0315287	0.885576	0.885416	0.841451	0.909689	0.929147	0.935517		1	0	0	0	0	0	0
Clo1313_1956	diguanylate cyclase and metal dependent phosphohydrolase	0.384085	0.310465	0.410036	0.428157	0.34883	0.292145	0.343724		0.0303523	0.954322	0.93891	0.936087	0.948603	0.95702	0.949369		1	0	0	0	0	0	0
Clo1313_1959	glycoside hydrolase family 18	-0.3427	-0.80734	-0.96065	-1.03116	-0.76921	-0.97328	-0.95611		0.0368054	0.842326	0.758113	0.712791	0.860221	0.750543	0.76083		1	0	0	0	0	0	0
Clo1313_1965	hypothetical protein	0.772091	0.760641	0.796915	0.759303	0.559963	0.541034	0.973602		3.7256e-12	0.484664	0.442463	0.486318	0.729367	0.751466	0.270143		1	0	0	0	0	0	0
Clo1313_1977	hypothetical protein	0.479859	0.684357	0.743197	0.730985	0.603125	0.539283	0.462103		1.72776e-05	0.715889	0.656935	0.669675	0.79157	0.841776	0.888728		1	0	0	0	0	0	0
Clo1313_1986	copper amine oxidase-like domain-containing protein	0.398487	-0.32075	-0.29255	-0.04513	-0.43698	-0.22897	-0.47211		0.00112443	0.93736	0.943198	0.991672	0.911241	0.956448	0.898683		1	0	0	0	0	0	0
Clo1313_2000	hypothetical protein	-0.56756	-0.75579	-0.75411	-0.64418	-0.44096	-0.63285	-0.57872		0.00011619	0.817403	0.81848	0.875604	0.930705	0.880208	0.898922		1	0	0	0	0	0	0
Clo1313_2001	hypothetical protein	-0.37021	-0.70963	-1.00755	-0.76425	-0.53036	-0.73892	-0.7658		0.00408622	0.894267	0.759066	0.876808	0.930296	0.885624	0.876303		1	0	0	0	0	0	0
Clo1313_2004	UvrD/REP helicase	-0.56551	-1.13238	-1.22616	-0.81118	-0.71658	-0.84338	-1.20005		1.89065e-07	0.894233	0.875362	0.932301	0.940232	0.930608	0.881034		1	0	0	0	0	0	0
Clo1313_2010	hypothetical protein	-0.22459	-0.36939	-0.63673	-0.18409	0.195286	0.060289	-0.29595		0.0470133	0.918131	0.739048	0.960694	0.958105	0.987137	0.93571		1	0	0	0	0	0	0
Clo1313_2016	small acid-soluble spore protein alpha/beta type	-0.89146	-0.38462	-0.52168	-0.58047	-0.3709	-0.25859	-0.49015		2.614e-11	0.920158	0.862559	0.821764	0.924419	0.948078	0.880764		1	0	0	0	0	0	0
Clo1313_2022	glycoside hydrolase family 16	-0.3659	0.117799	0.21153	0.252469	0.700026	0.293792	0.428339		0.0243719	0.981996	0.967132	0.960694	0.849113	0.954078	0.932219		1	0	0	0	0	0	0
Clo1313_2030	ANTAR domain protein	0.187678	-0.29946	-0.35525	-0.19147	-0.01043	-0.18501	-0.21195		0.0269185	0.949316	0.939206	0.967505	0.998355	0.968547	0.964282		1	0	0	0	0	0	0
Clo1313_2034	iron-sulfur cluster-binding protein	0.343519	1.56225	1.34922	1.02081	1.56474	1.3653	1.43233		0.00099801	0.72161	0.80645	0.896921	0.720718	0.800743	0.775002		1	0	0	0	0	0	0
Clo1313_2036	glutamine amidotransferase class-II	-0.61246	1.09627	1.21833	1.19919	1.49661	1.54792	1.51842		0.0286787	0.907737	0.888124	0.891774	0.81969	0.804235	0.813523		1	0	0	0	0	0	0
Clo1313_2053	crossover junction endodeoxyribonuclease RuvC	0.695157	0.957678	1.15145	1.08409	0.481813	0.799042	0.81528		2.55397e-06	0.831183	0.733687	0.770511	0.941791	0.888728	0.884537		1	0	0	0	0	0	0
Clo1313_2063	hypothetical protein	0.708648	0.638587	0.695088	0.566476	0.489131	0.382142	0.740767		4.9776e-10	0.729159	0.670607	0.798783	0.859541	0.912503	0.620575		1	0	0	0	0	0	0
Clo1313_2068	hypothetical protein	-0.57813	-1.17376	-1.16552	-0.60559	-0.4389	-0.40072	-0.34342		0.00941981	0.49761	0.503865	0.888147	0.930608	0.935831	0.945333		1	0	0	0	0	0	0
Clo1313_2069	protein of unknown function UPF0044	0.362316	0.463799	0.601842	0.743218	0.503518	0.183253	0.490414		1.40635e-05	0.918248	0.869894	0.782845	0.908037	0.968547	0.911613		1	0	0	0	0	0	0
Clo1313_2074	ribosomal protein L21	-0.4598	-0.68911	-0.57177	-0.62491	-0.44649	-0.37906	-0.38639		1.5862e-09	0.715889	0.820524	0.776326	0.896888	0.919751	0.917962		1	0	0	0	0	0	0
Clo1313_2108	stage V sporulation protein AD	0.292286	0.615193	0.519414	0.39529	0.0813	0.21394	0.266738		0.0205457	0.668537	0.778525	0.88498	0.979972	0.947572	0.933228		1	0	0	0	0	0	0
Clo1313_2122	Dockerin type 1	0.387933	-0.21616	-0.26161	-0.09977	-0.252	-0.16747	-0.39124		0.00234979	0.955661	0.945867	0.97954	0.948345	0.965448	0.915928		1	0	0	0	0	0	0
Clo1313_2123	type IV pilus assembly PilZ	0.522737	-0.95707	-0.80782	-0.30743	-0.08061	-0.58588	-0.31915		0.00467335	0.777798	0.853564	0.958796	0.989166	0.919265	0.957355		1	0	0	0	0	0	0
Clo1313_2134	Peptidase M23	0.347861	-0.25977	-0.19043	-0.56905	-0.55638	-0.30802	-0.44336		0.0140694	0.959981	0.970775	0.904865	0.908129	0.953058	0.931377		1	0	0	0	0	0	0
Clo1313_2145	hypothetical protein	0.534999	1.35571	1.2261	0.86286	1.16132	0.815872	0.646988		0.00131743	0.551581	0.635485	0.842859	0.677289	0.862862	0.912134		1	0	0	0	0	0	0
Clo1313_2155	hypothetical protein	0.44235	0.158242	0.32382	0.437521	0.379902	0.139142	0.375932		1.78242e-09	0.952398	0.883725	0.759403	0.830282	0.958105	0.834203		1	0	0	0	0	0	0
Clo1313_2172	SEC-C motif domain protein	-0.39005	-0.63998	-0.53675	-0.52851	-0.72348	-0.35165	-0.4392		2.10285e-05	0.875667	0.91023	0.912217	0.832991	0.944129	0.930705		1	0	0	0	0	0	0
Clo1313_2177	hypothetical protein	0.603792	0.929158	1.04734	0.756744	0.510133	0.646791	0.744925		6.8765e-14	0.747421	0.665507	0.84766	0.924835	0.892767	0.853215		1	0	0	0	0	0	0
Clo1313_2181	hypothetical protein	0.665981	1.04916	0.927673	0.944327	1.22805	0.904498	0.835132		1.76974e-05	0.656609	0.742038	0.730484	0.525419	0.757816	0.801636		1	0	0	0	0	0	0
Clo1313_2184	copper amine oxidase-like domain-containing protein	-0.43265	-0.31718	-0.46796	-0.56991	-0.38297	-0.1185	-0.36831		0.0122532	0.944975	0.915661	0.881064	0.932812	0.97954	0.935592		1	0	0	0	0	0	0
Clo1313_2185	copper amine oxidase-like domain-containing protein	-0.53814	-0.37037	-0.73902	-0.72766	-0.27303	0.080392	-0.70027		7.61113e-07	0.931743	0.743772	0.753414	0.949922	0.985153	0.775648		1	0	0	0	0	0	0
Clo1313_2225	helix-turn-helix domain protein	0.827073	0.794339	0.396412	0.594763	0.794117	0.6492	0.491107		3.9238e-31	0.0790958	0.609579	0.258671	0.0792266	0.192725	0.421774		1	0	0	0	0	0	0
Clo1313_2238	hypothetical protein	-0.48817	-1.0511	-1.37263	-0.86909	-0.58733	-0.78876	-0.85006		0.00742241	0.857247	0.724506	0.903096	0.939417	0.91652	0.906937		1	0	0	0	0	0	0
Clo1313_2257	pyridoxamine 5'-phosphate oxidase-related FMN-binding protein	0.654376	0.898071	0.963467	1.05186	0.557251	0.954536	0.89832		4.40144e-09	0.741159	0.69464	0.627833	0.910418	0.700942	0.74102		1	0	0	0	0	0	0
Clo1313_2273	DNA methylase N-4/N-6 domain protein	-1.06968	-0.78296	-1.07643	-1.03759	-0.63754	-0.05286	-0.62965		8.24824e-08	0.831619	0.638641	0.667425	0.894267	0.992725	0.896606		1	0	0	0	0	0	0
Clo1313_2282	hypothetical protein	-0.84893	-1.05534	-0.97998	-0.78496	0.020887	0.337554	-0.53035		2.62078e-07	0.276899	0.338654	0.536005	0.995211	0.921966	0.810351		1	0	0	0	0	0	0
Clo1313_2289	glycosyl transferase group 1	0.709629	0.964673	1.10735	1.15105	0.96413	0.847138	0.990514		0.00021025	0.919706	0.901274	0.89458	0.919745	0.931347	0.917117		1	0	0	0	0	0	0
Clo1313_2296	flavin reductase domain protein FMN-binding protein	0.942673	-0.23261	-0.04217	-0.43751	-0.73686	-0.54815	-0.25197		9.9704e-23	0.970341	0.994733	0.943198	0.890547	0.929061	0.967469		1	0	0	0	0	0	0
Clo1313_2297	flagellin-like protein	0.742294	0.176347	0.09621	0.00311	-0.48111	-0.3368	-0.1341		5.2312e-12	0.964029	0.980424	0.999145	0.882899	0.930824	0.972811		1	0	0	0	0	0	0
Clo1313_2301	hypothetical protein	0.537368	0.838927	1.0012	1.00588	0.540674	0.381913	0.576119		9.7529e-13	0.92249	0.898218	0.897425	0.951089	0.965301	0.947831		1	0	0	0	0	0	0
Clo1313_2306	glutamyl-tRNA(Gln) amidotransferase, C subunit	-0.38331	0.987476	1.33624	0.958441	0.563447	0.706657	0.764953		0.0240967	0.898087	0.798039	0.903212	0.948372	0.93376	0.929064		1	0	0	0	0	0	0
Clo1313_2322	binding-protein-dependent transport systems inner membrane component	-0.2608	-0.54279	-0.6229	-0.57607	-0.44028	-0.43589	-0.43066		0.0403143	0.825899	0.755795	0.798977	0.892434	0.894377	0.896606		1	0	0	0	0	0	0
Clo1313_2330	GCN5-related N-acetyltransferase	-0.47155	-0.59916	-0.3864	-0.56684	-0.77485	-0.90071	-0.75824		0.00023032	0.923155	0.951345	0.927472	0.882667	0.832584	0.88778		1	0	0	0	0	0	0
Clo1313_2350	two component transcriptional regulator, AraC family	0.652975	0.844124	0.751978	0.744648	0.842588	0.684706	0.69133		0.00017332	0.851044	0.885624	0.88778	0.851773	0.903438	0.901693		1	0	0	0	0	0	0
Clo1313_2353	ABC transporter related protein	0.502657	1.17252	0.961055	1.22663	1.27107	1.07594	1.03461		8.25475e-05	0.79591	0.873948	0.771688	0.750963	0.834408	0.850004		1	0	0	0	0	0	0
Clo1313_2396	peptidase S14 ClpP	-0.4379	-0.25905	0.07783	-0.59173	-1.40497	-1.23769	-0.26824		0.035793	0.959671	0.988025	0.89549	0.347018	0.459676	0.958105		1	0	0	0	0	0	0
Clo1313_2434	protein of unknown function DUF214	-0.57491	-0.4886	-0.65165	-0.66877	-0.23117	-0.264	-0.45902		0.0012516	0.908886	0.833292	0.822727	0.959813	0.953843	0.916833		1	0	0	0	0	0	0
Clo1313_2442	hypothetical protein	0.371936	0.42237	0.509423	0.481674	0.429334	0.269528	0.458868		0.00164328	0.934755	0.920075	0.925452	0.933421	0.958854	0.929894		1	0	0	0	0	0	0
Clo1313_2452	hypothetical protein	-0.63599	-0.76858	-0.9396	-0.76588	-0.38845	0.022201	-0.39485		0.00088808	0.896757	0.839325	0.897425	0.95366	0.997381	0.953058		1	0	0	0	0	0	0
Clo1313_2453	hypothetical protein	-0.32559	-0.81167	-0.89659	-0.64435	-0.59691	0.040715	-0.60365		0.0250691	0.862623	0.824948	0.911896	0.920475	0.994775	0.91946		1	0	0	0	0	0	0
Clo1313_2456	ribosomal protein L13	-0.37134	-0.60663	-0.49256	-0.42772	-0.42388	-0.33125	-0.32139		0.00182274	0.669453	0.799948	0.858408	0.861333	0.913365	0.917014		1	0	0	0	0	0	0
Clo1313_2483	RNA polymerase, sigma-24 subunit, ECF subfamily	0.457728	0.787733	0.581312	0.409634	0.427253	0.118	0.482402		0.00212498	0.833192	0.911218	0.940057	0.937155	0.983243	0.930056		1	0	0	0	0	0	0
Clo1313_2497	urea ABC transporter, urea binding protein	0.708906	0.850611	1.05412	0.522067	0.646777	0.097709	0.78662		0.00168562	0.758345	0.604319	0.915315	0.875861	0.984778	0.801441		1	0	0	0	0	0	0
Clo1313_2500	response regulator receiver sensor signal transduction histidine kinase	0.567909	0.607386	0.725912	0.698395	0.444327	0.283425	0.70286		0.0141269	0.866691	0.794059	0.813619	0.923149	0.951878	0.810443		1	0	0	0	0	0	0
Clo1313_2519	copper amine oxidase-like domain-containing protein	-0.7966	-0.68193	-1.32125	-1.29087	-0.71546	-0.71672	-1.08625		2.7221e-09	0.941791	0.841433	0.850452	0.938854	0.938702	0.896757		1	0	0	0	0	0	0
Clo1313_2520	hypothetical protein	-0.9911	-0.85093	-1.3889	-1.27454	-0.77729	-0.78446	-1.05256		5.3018e-23	0.924808	0.806704	0.842956	0.931743	0.931377	0.896757		1	0	0	0	0	0	0
Clo1313_2524	hypothetical protein	-0.77904	-0.73032	-1.13075	-1.10074	-0.64594	-0.84419	-1.06558		0.00103916	0.930824	0.858606	0.867025	0.938086	0.917412	0.876646		1	0	0	0	0	0	0
Clo1313_2526	hypothetical protein	-0.3831	-0.5273	-1.0615	-1.04257	-0.50779	-0.56679	-0.75911		2.97627e-05	0.947105	0.857299	0.863001	0.948633	0.942341	0.921966		1	0	0	0	0	0	0
Clo1313_2538	integral membrane sensor signal transduction histidine kinase	0.629618	1.03223	0.903307	0.919147	0.932935	0.68447	0.775152		3.11633e-05	0.827038	0.874661	0.86926	0.864773	0.921758	0.906455		1	0	0	0	0	0	0
Clo1313_2542	hypothetical protein	0.667356	1.07448	0.993553	1.03785	1.10429	0.754273	0.805443		6.91227e-06	0.850336	0.87546	0.862194	0.839465	0.921858	0.914589		1	0	0	0	0	0	0
Clo1313_2554	ABC transporter related protein	-0.25648	-0.26254	-0.23509	-0.27429	-0.17782	-0.16443	-0.09829		0.0105945	0.893242	0.911241	0.883444	0.93571	0.940588	0.965009		1	0	0	0	0	0	0
Clo1313_2569	metallophosphoesterase	-0.69262	-0.80925	-0.81369	-0.69199	-0.24711	0.156191	-0.19732		2.0905e-14	0.232244	0.228146	0.360807	0.920621	0.951382	0.937264		1	0	0	0	0	0	0
Clo1313_2572	Serine-type D-Ala-D-Ala carboxypeptidase	0.495138	0.512416	0.856759	0.7032	0.33825	0.49057	0.504406		0.00293879	0.920804	0.773878	0.860766	0.949034	0.925178	0.923155		1	0	0	0	0	0	0
Clo1313_2578	glycosyl transferase family 28	0.92969	1.01509	1.20051	1.01863	0.964596	0.876568	1.14996		5.9728e-11	0.729398	0.604958	0.727327	0.761128	0.812218	0.639808		1	0	0	0	0	0	0
Clo1313_2579	glycosyl transferase family 28	0.468687	0.871784	0.944128	1.05684	0.949755	0.856661	0.967445		0.00559869	0.821646	0.782713	0.713487	0.779451	0.828894	0.768632		1	0	0	0	0	0	0
Clo1313_2580	amino acid adenylation domain protein	0.754934	1.35636	1.1715	1.30938	1.539	1.17053	1.18461		0.012241	0.808953	0.865889	0.824468	0.738314	0.866119	0.862498		1	0	0	0	0	0	0
Clo1313_2590	two component transcriptional regulator, winged helix family	0.432636	-0.07181	-0.06132	0.060415	0.005389	-0.28856	-0.18576		5.74298e-07	0.974803	0.978415	0.978737	0.998211	0.873068	0.933371		1	0	0	0	0	0	0
Clo1313_2605	Abortive infection protein	0.62216	-0.28322	-0.5426	-0.71311	-0.14	0.120515	-0.22386		8.2906e-07	0.958245	0.917364	0.863571	0.97954	0.982736	0.967134		1	0	0	0	0	0	0
Clo1313_2607	Domain of unknown function DUF1934	-1.01601	-0.90562	-0.90992	-1.02786	-0.72695	-0.70447	-0.86898		8.22512e-06	0.902394	0.901586	0.875593	0.928146	0.930705	0.908922		1	0	0	0	0	0	0
Clo1313_2623	hypothetical protein	0.426556	0.495011	0.161145	-0.00442	-0.41085	-0.36308	0.172826		0.00025922	0.784145	0.958713	0.998883	0.863046	0.895193	0.95623		1	0	0	0	0	0	0
Clo1313_2638	peroxiredoxin	-0.22989	-0.41215	-0.4161	-0.44723	-0.32186	-0.27088	-0.26015		0.00319538	0.8941	0.891904	0.874352	0.926554	0.937891	0.940285		1	0	0	0	0	0	0
Clo1313_2661	hypothetical protein	-0.8598	0.043967	-0.32358	-0.10078	0.769892	0.782362	0.200342		1.44993e-07	0.992516	0.940942	0.982232	0.727521	0.716836	0.963856		1	0	0	0	0	0	0
Clo1313_2691	amidohydrolase 2	0.556377	0.783439	0.612179	0.808713	0.439815	0.898689	0.675705		0.00026761	0.746593	0.861668	0.726285	0.923314	0.65116	0.824108		1	0	0	0	0	0	0
Clo1313_2711	protein of unknown function DUF324	0.393247	0.180623	-0.01974	-0.19667	-0.3005	-0.2184	-0.11831		0.00142576	0.958105	0.99531	0.95447	0.930189	0.949316	0.972775		1	0	0	0	0	0	0
Clo1313_2725	membrane protein of unknown function	-0.28004	0.595695	0.732112	0.809458	0.699549	0.643058	0.817827		0.0092293	0.933771	0.917064	0.902996	0.921966	0.929609	0.901302		1	0	0	0	0	0	0
Clo1313_2734	protein of unknown function DUF28	0.465284	0.744193	0.833423	0.695689	0.484956	0.600098	0.548507		9.02633e-05	0.793756	0.727714	0.825387	0.915828	0.877543	0.897224		1	0	0	0	0	0	0
Clo1313_2744	peptidase U32	0.376197	0.920485	0.842183	0.783487	0.75238	0.671143	0.607796		0.0240161	0.880232	0.898922	0.910726	0.915747	0.927244	0.933484		1	0	0	0	0	0	0
Clo1313_2745	metalloenzyme domain protein	0.511228	0.615527	0.453299	0.53852	0.848074	0.505243	0.592851		0.00843763	0.891393	0.930482	0.913263	0.768332	0.920307	0.898278		1	0	0	0	0	0	0
Clo1313_2756	nucleoside recognition domain protein	0.424106	0.892616	0.892658	0.846799	0.768059	0.328	0.85159		0.0155143	0.905411	0.905406	0.912626	0.923965	0.967644	0.912114		1	0	0	0	0	0	0
Clo1313_2757	nucleoside recognition domain protein	0.348279	0.706778	0.545775	0.363816	0.062728	0.04974	0.48659		0.0109091	0.87275	0.918739	0.947766	0.991295	0.993245	0.929777		1	0	0	0	0	0	0
Clo1313_2764	protein of unknown function DUF327	-0.41557	-0.56345	-0.51894	-0.62748	-0.69834	-0.53591	-0.61276		0.00034446	0.908886	0.918739	0.89009	0.860929	0.915329	0.895007		1	0	0	0	0	0	0
Clo1313_2765	thymidylate kinase	0.484064	0.526834	0.623706	0.366539	0.132349	0.382844	0.325656		1.43268e-05	0.817807	0.723554	0.913826	0.970508	0.908037	0.926131		1	0	0	0	0	0	0
Clo1313_2776	ABC transporter related protein	0.525827	1.77705	2.19706	1.89735	0.882835	0.711224	1.38184		2.68733e-07	0.808384	0.679284	0.774158	0.939207	0.951933	0.892849		1	0	0	0	0	0	0
Clo1313_2786	extracellular solute-binding protein family 1	0.292183	-0.19275	-0.15732	-0.29257	-0.11084	-0.2706	-0.16186		0.0123619	0.964529	0.971014	0.945867	0.97954	0.950158	0.970392		1	0	0	0	0	0	0
Clo1313_2798	metal-dependent phosphohydrolase HD sub domain	0.739395	1.33226	1.17719	0.973724	0.804277	0.959891	0.775524		5.26908e-07	0.596108	0.692831	0.806615	0.877613	0.813523	0.886812		1	0	0	0	0	0	0
Clo1313_2806	Carbohydrate-binding CenC domain protein	-0.81091	-1.068	-0.99051	-1.02075	-0.82633	-0.57324	-0.7539		3.3742e-12	0.831266	0.859727	0.849083	0.902894	0.937803	0.915887		1	0	0	0	0	0	0
Clo1313_2843	Pectate lyase/Amb allergen	-0.65176	-0.58652	-0.83945	-0.75748	-0.65808	-0.44612	-0.60342		0.0102382	0.912503	0.815633	0.85653	0.894297	0.936087	0.908766		1	0	0	0	0	0	0
Clo1313_2850	single-strand binding protein	-0.30731	-0.51898	-0.45189	-0.55314	-0.42496	-0.39605	-0.40134		5.741e-05	0.84058	0.884896	0.814356	0.897177	0.908922	0.907125		1	0	0	0	0	0	0
Clo1313_2851	ribosomal protein S6	-0.79926	-1.0406	-0.86875	-1.02058	-0.81631	-0.67522	-0.83231		1.06743e-07	0.833292	0.89009	0.841228	0.901586	0.925072	0.898138		1	0	0	0	0	0	0
Clo1313_2878	cyanophycinase	0.531676	0.9148	1.05239	0.584383	0.456208	0.339247	0.717086		0.00752282	0.831769	0.761897	0.926135	0.942424	0.957761	0.900685		1	0	0	0	0	0	0
Clo1313_2881	transcriptional repressor, LexA family	-0.50605	-0.75454	-0.79152	-0.8269	-0.49259	-0.47283	-0.42819		1.06804e-06	0.816461	0.792952	0.769086	0.920463	0.924781	0.931816		1	0	0	0	0	0	0
Clo1313_2883	3-isopropylmalate dehydratase, small subunit	-0.3119	-0.36037	-0.4436	-0.38031	-0.29059	-0.29067	-0.28514		0.00567073	0.889179	0.820537	0.875861	0.921123	0.921088	0.923938		1	0	0	0	0	0	0
Clo1313_2889	FlgN family protein	0.375777	-0.55038	-0.90056	-0.56592	-0.23082	-0.72619	-0.72045		0.0277171	0.943025	0.8959	0.941373	0.976679	0.924702	0.925063		1	0	0	0	0	0	0
Clo1313_2892	flagellar protein FlaG protein	-0.83632	-1.27391	-1.67515	-1.72328	-0.99571	-1.28675	-1.40088		0.00271299	0.911162	0.845032	0.833573	0.933141	0.909564	0.895723		1	0	0	0	0	0	0
Clo1313_2897	methionyl-tRNA formyltransferase	-0.50359	-0.91335	-1.12725	-1.05677	-0.71299	-0.77271	-0.90136		9.4934e-14	0.921676	0.89083	0.902645	0.939357	0.934043	0.923548		1	0	0	0	0	0	0
Clo1313_2909	flagellin domain protein	-0.66838	-1.68376	-1.56892	-1.27251	-1.09665	-1.88114	-1.65578		0.00751661	0.711533	0.756957	0.854818	0.895193	0.62942	0.722733		1	0	0	0	0	0	0
Clo1313_2912	carbon storage regulator, CsrA	1.02076	0.093228	0.006106	-0.14151	0.211054	0.173881	0.011157		1.2144e-21	0.979308	0.99873	0.968006	0.953058	0.961153	0.997479		1	0	0	0	0	0	0
Clo1313_2924	S-adenosylmethionine synthetase	-0.51938	0.136388	0.419991	0.7367	0.189357	0.47216	0.50942		0.0108988	0.982033	0.942968	0.879768	0.974718	0.935633	0.931101		1	0	0	0	0	0	0
Clo1313_2930	ribosomal protein L9	-0.21659	-0.22321	-0.23218	-0.22014	-0.27519	-0.35646	-0.28195		0.00039845	0.934478	0.931859	0.935596	0.91741	0.868813	0.91489		1	0	0	0	0	0	0
Clo1313_2936	H+transporting two-sector ATPase C subunit	-0.38411	-0.65796	-0.81637	-0.71967	-0.45059	-0.51195	-0.58213		0.0222374	0.895193	0.828894	0.873838	0.935648	0.927244	0.914027		1	0	0	0	0	0	0
Clo1313_2939	Vacuolar H+transporting two-sector ATPase F subunit	-2.31497	-2.60398	-2.71969	-2.83724	-0.42382	-0.04961	-1.15492		1.076e-25	0.322817	0.286645	0.252897	0.963192	0.995665	0.876964		1	0	0	0	0	0	0
Clo1313_2972	CRISPR-associated helicase Cas3	0.667447	1.00307	0.933225	0.647119	0.578779	0.452437	0.949088		1.76988e-05	0.749525	0.790126	0.906462	0.920158	0.938539	0.781179		1	0	0	0	0	0	0
Clo1313_3006	GCN5-related N-acetyltransferase	-0.82836	-0.36647	-0.63225	-0.77343	-0.36265	-0.002	-0.47871		1.1143e-12	0.931719	0.820558	0.706029	0.931797	0.999631	0.902219		1	0	0	0	0	0	0
Clo1313_3022	metal dependent phosphohydrolase	0.648319	0.316615	0.410118	0.646413	0.661043	0.557908	0.746265		5.60973e-06	0.94894	0.933033	0.865769	0.858437	0.900052	0.80978		1	0	0	0	0	0	0
Clo1313_3025	parB-like partition protein	-0.56847	0.179129	0.29532	0.214891	0.157676	0.311796	0.376611		5.83694e-07	0.96123	0.935195	0.953508	0.965908	0.931797	0.914709		1	0	0	0	0	0	0
Clo1313_3026	methyltransferase GidB	-0.51445	0.269437	0.376716	0.261317	0.191933	0.368656	0.340629		2.29e-10	0.94331	0.918875	0.945333	0.960012	0.92134	0.928527		1	0	0	0	0	0	0
Clo1313_3032	ribonuclease P protein component	-1.10921	-1.07561	-1.3956	-1.5074	-1.2233	-0.91202	-1.1682		4.2003e-20	0.928528	0.89655	0.879206	0.915985	0.938973	0.920845		1	0	0	0	0	0	0
Clo1313_1825	ABC transporter related protein	-0.25593	-0.12733	0.049917	-0.06512	-0.39958	-0.16715	-0.07719		0.267052	0.809366	0.953058	0.937521	0.032414	0.634892	0.926247		0	0	0	0	1	0	0

## Sheet: Phage island diff expression
Phage island differential gene expression between replicate fermenters (sample #30 and #31). Samples were taken after flushing methyl viologen from chemostats was completed and before hydrogen peroxide was added to chemostats. Values reported are log2 differential expression of samples taken at the same time from two replicate fermenters.
Locus Tag	Gene Product	Diff of Sample_Description = (30)-(31)
Clo1313_2379	hypothetical protein	1.73703
Clo1313_2380	Peptidoglycan-binding lysin domain	1.87692
Clo1313_2381	toxin secretion/phage lysis holin	2.10762
Clo1313_2382	glycosyl hydrolase-like protein protein	1.48899
Clo1313_2383	hypothetical protein	1.58112
Clo1313_2384	hypothetical protein	1.32158
Clo1313_2385	phage minor structural protein	1.96955
Clo1313_2386	tail component domain protein	2.03725
Clo1313_2387	tail tape measure protein TP901 core region	-0.0033
Clo1313_2388	hypothetical protein	2.13408
Clo1313_2389	hypothetical protein	1.98204
Clo1313_2390	phage major tail protein, phi13 family	1.8601
Clo1313_2391	hypothetical protein	1.64587
Clo1313_2392	phage protein, HK97 gp10 family	1.35999
Clo1313_2393	phage head-tail adaptor	2.27175
Clo1313_2394	uncharacterized phage protein	2.57547
Clo1313_2395	phage major capsid protein, HK97 family	2.11269
Clo1313_2396	peptidase S14 ClpP	2.04426
Clo1313_2397	phage portal protein, HK97 family	2.06337
Clo1313_2399	hypothetical protein	2.09724
Clo1313_2400	AIG2 family protein	2.1033
Clo1313_2401	hypothetical protein	1.85597
Clo1313_2402	hypothetical protein	2.01838
Clo1313_2404	virulence-related protein	1.64391
Clo1313_2405	ParB domain protein nuclease	1.61287
Clo1313_2406	DNA methylase N-4/N-6 domain protein	1.36288
Clo1313_2407	hypothetical protein	1.66947
Clo1313_2408	HNH endonuclease	1.2196
Clo1313_2409	hypothetical protein	1.22109
