# Supplementary material for: Clostridium thermocellum DSM 1313 transcriptional responses to redox perturbation
Source: Biotechnol Biofuels. 2015 Dec 12;8:211. doi: 10.1186/s13068-015-0394-9 (PMC4676874; doi:10.1186/s13068-015-0394-9)
Supplement: Supplementary file 4 — 10.1186/s13068-015-0394-9 qPCR validation of expression differences of selected genes of interest. [file 13068_2015_394_MOESM4_ESM.xlsx]

## Sheet: qPCR - Microarray Comparison
	qPCR - Microarray Validation Plot
	Gene	Treatment Time	Microarray log2 (treated/untreated)	qPCR log2 (treated/untreated)
	cthe_0197	15 minutes	-2.1	-2.5
	cthe_1539	15 minutes	-2.4	-3.7
	cthe_1539	60 hours	-1.3	-2.2
	cthe_2524	60 hours	1.7	2.6
	cthe_3016	15 minutes	-0.9	-1.28
	cthe_3016	60 hours	-1	-2
	cthe_3019	15 minutes	-1.2	-1
	cthe_3019	60 hours	-1.3	-1.4

## Sheet: qPCR Primers
	Locus Tag	C. thermocellum DSM 1313 Annotations	F sequence	R Sequence
	Cthe_0197	glutamine amidotransferase class-II	tgacggtgatgtggctaaag	tcccttggtctttttcgttg
	Cthe_1539	glutamine synthetase catalytic region	ctcattttcctggtggctgt	ggctccaagtctgtggtcat
	Cthe_2524	IscR	CCGAATCATACCTGGAGCAG	GAAGGGTCGTCTGCAAGAAC
	Cthe_3016	(NiFe) hydrogenase maturation protein HypF	tccctatgacaggcacaaca	atatggtttgggcgtgaaag
	Cthe_3019	4Fe-4S ferredoxin iron-sulfur binding domain-containing protein	cgatggagcataaaccgact	aacgacggagcaggatacat
